# Supplementary material for: Establishment and Characterization of Cell Lines from Canine Metastatic Osteosarcoma
Source: Cells. 2023 Dec 21;13(1):25. doi: 10.3390/cells13010025 (PMC10778184; doi:10.3390/cells13010025)
Supplement: Supplementary file 1 [file cells-13-00025-s001.zip]

Archive with 24 entries (23 files):
- Raw Data Count Files/
- Raw Data Count Files/1_BR.RCC
- Raw Data Count Files/1_BZ.RCC
- Raw Data Count Files/1_CnOB.RCC
- Raw Data Count Files/1_LK.RCC
- Raw Data Count Files/1_MSU_CnOB1.RCC
- Raw Data Count Files/1_MSU_CnOB2.RCC
- Raw Data Count Files/2_BR.RCC
- Raw Data Count Files/2_BZ.RCC
- Raw Data Count Files/2_CnOB.RCC
- Raw Data Count Files/2_LK.RCC
- Raw Data Count Files/2_MSU_CnOB1.RCC
- Raw Data Count Files/2_MSU_CnOB2.RCC
- Raw Data Count Files/3_BR.RCC
- Raw Data Count Files/3_BZ.RCC
- Raw Data Count Files/3_CnOB.RCC
- Raw Data Count Files/3_LK.RCC
- Raw Data Count Files/3_MSU_CnOB1.RCC
- Raw Data Count Files/3_MSU_CnOB2.RCC
- Raw Data Count Files/rcc_file_metadata.txt
- Supplementary Figure S1 - Relative expression of osteocalcin and COL1A1.pdf
- Supplementary Table S1 - TaqMan primers used for gene expression validation is listed with Assay ID.pdf
- Supplementary Table S2 - Normalized Expression All Samples.xlsx
- Supplementary Table S3 - Comparison of Log2Fold Change in Gene Expression as Determined by NanoString vs RT-qPCR Analysis.xlsx
