# Supplementary material for: Establishment and Characterization of Cell Lines from Canine Metastatic Osteosarcoma
Source: Cells. 2023 Dec 21;13(1):25. doi: 10.3390/cells13010025 (PMC10778184; doi:10.3390/cells13010025)
Supplement: Supplementary file 1 [file cells-13-00025-s001.zip › Raw Data Count Files/1_LK.RCC]

<Header>
FileVersion,1.7
SoftwareVersion,4.0.1.8
</Header>

<Sample_Attributes>
ID,LukeM1
Owner,
Comments,
Date,20220801
GeneRLF,NS_CanineIO_v1.0
SystemAPF,n6_vDV1
</Sample_Attributes>

<Lane_Attributes>
ID,6
FovCount,555
FovCounted,536
ScannerID,1504C0267
StagePosition,3
BindingDensity,0.54
CartridgeID,YAN12755 Cartridge rerun
CartridgeBarcode,
</Lane_Attributes>

<Code_Summary>
CodeClass,Name,Accession,Count
Endogenous,HBEGF,XM_005617277.3,131
Endogenous,HSD11B1,NM_001005756.1,8
Endogenous,IL19,XM_547384.3,5
Endogenous,C3AR1,XM_005637196.3,5
Endogenous,CD209,NM_001130832.1,5
Endogenous,IL1R1,XM_005625999.3,97
Endogenous,ICAM2,XM_005624303.1,5
Endogenous,IL1A,NM_001003157.2,11
Endogenous,CD2,XM_844126.1,1
Endogenous,CCR7,XM_548131.2,14
Endogenous,TOX,XM_005638006.1,70
Endogenous,PTPRC,XM_005622278.1,6
Endogenous,CCRL2,XM_541904.5,5
Endogenous,ITGA5,XM_022411219.1,576
Endogenous,CASP3,NM_001003042.1,163
Endogenous,CCL26,NM_001005253.1,0
Endogenous,LOC609023,XM_846203.1,6
Endogenous,CD244,XM_005640944.1,0
Endogenous,HCK,XM_022409133.1,123
Endogenous,ZAP70,XM_005626046.2,4
Endogenous,CD8A,XM_850452.1,11
Endogenous,IL12B,NM_001003292.1,0
Endogenous,IDO2,XM_022404003.1,6
Endogenous,HDC,XM_544676.5,1
Endogenous,CYFIP2,XM_005619254.3,172
Endogenous,KMT2A,XM_005620305.1,321
Endogenous,C6,XM_022417885.1,21
Endogenous,FCAR,XM_014116440.1,26
Endogenous,BID,NM_001251938.1,1090
Endogenous,TOLLIP,XM_540778.5,56
Endogenous,IL22,XM_538274.1,3
Endogenous,CD1E,XM_005640914.2,7
Endogenous,BLNK,XM_005637573.3,4
Endogenous,LAIR1,XM_541424.2,1
Endogenous,MYC,NM_001003246.2,326
Endogenous,IL2RB,XM_847855.1,4
Endogenous,IKBKE,XM_014111236.1,269
Endogenous,CCL22,XM_003433778.2,3
Endogenous,LOC481722,XM_022425780.1,55
Endogenous,IL23R,XM_847058.1,5
Endogenous,NFKB1,NM_001003344.1,188
Endogenous,CCL7,NM_001010960.1,46
Endogenous,MAF,XM_014113996.1,208
Endogenous,PVR,XM_005616467.3,211
Endogenous,KMT2D,XM_005636883.2,209
Endogenous,PDGFRA,XM_005628196.2,48
Endogenous,LOC477699,XM_534893.6,74
Endogenous,CCR1,NM_001038606.1,2
Endogenous,LAP3,XM_005618543.2,310
Endogenous,TBK1,XM_022424157.1,76
Endogenous,IGHM,IGHM_01.1,7
Endogenous,IL13,NM_001003384.1,5
Endogenous,STAT6,XM_005625532.1,221
Endogenous,CCL3,NM_001005251.1,5
Endogenous,PRDM1,XM_539068.2,6
Endogenous,LOC102156778,XR_002615925.1,3
Endogenous,MCAM,XM_022418207.1,203
Endogenous,CCND3,XM_859764.3,292
Endogenous,ATM,NM_001130828.1,247
Endogenous,CD44,NM_001197022.1,5434
Endogenous,MAPK3,NM_001252035.1,527
Endogenous,STAT1,XM_843260.1,91
Endogenous,C7,XM_022417892.1,3
Endogenous,MST1R,XM_533823.2,4
Endogenous,CMA1,NM_001013424.1,2
Endogenous,BTLA,XM_545097.2,5
Endogenous,MEFV,XM_005621638.2,5
Endogenous,TLR3,XM_005629968.3,41
Endogenous,ATG12,XM_022425133.1,29
Endogenous,TICAM1,XM_005633023.3,19
Endogenous,MDM4,XM_022415421.1,186
Endogenous,AR,NM_001003053.1,2
Endogenous,MMP1,XM_546546.2,14
Endogenous,GZMK,XM_546318.2,3
Endogenous,PECAM1,XM_848326.1,3
Endogenous,ANKRD22,XM_005636647.3,0
Endogenous,PRKCE,XM_022424679.1,64
Endogenous,CCL8,NM_001005255.1,37
Endogenous,NRAS,NM_001287065.1,1313
Endogenous,MAPK14,NM_001003206.1,558
Endogenous,ESR1,NM_001286958.1,3
Endogenous,CHUK,XM_005637611.3,93
Endogenous,CSF2,NM_001003245.1,7
Endogenous,PSMB8,NM_001048085.1,5
Endogenous,PTGER4,NM_001003054.1,34
Endogenous,TRGC3,Canis_TRGC3.1,2
Endogenous,CD48,XM_545759.5,4
Endogenous,AMBP,XM_538807.6,6
Endogenous,IL2RA,NM_001003211.2,6
Endogenous,SLC16A3,XM_014116216.2,142
Endogenous,ACOD1,XM_542615.6,4
Endogenous,FASLG,XM_848916.1,19
Endogenous,ANXA1,XM_533524.2,31864
Endogenous,PLA2G1B,NM_001003320.1,17
Endogenous,IGF2R,NM_001122602.1,706
Endogenous,SDC4,XM_543017.4,2817
Endogenous,PCNA,XM_534355.2,1439
Endogenous,LOC100686511,XM_005616249.2,5
Endogenous,NUP62,XM_014118761.2,86
Endogenous,TLR8,XM_005641119.3,11
Endogenous,CD38,NM_001003143.1,20
Endogenous,CD6,XM_014121151.1,4
Endogenous,ATG10,XM_005618157.3,7
Endogenous,DLA-DQB1,NM_001014381.1,0
Endogenous,CCL28,NM_001005257.1,2
Endogenous,TRAF1,XM_850435.1,15
Endogenous,C3,XM_022407130.1,36
Endogenous,CASP10,XM_005640530.3,65
Endogenous,CXCR4,NM_001048026.1,11
Endogenous,PDCD1LG2,XM_847012.5,4
Endogenous,ATG7,XM_022406360.1,73
Endogenous,BLK,XM_543206.4,1
Endogenous,SOX10,XM_538379.6,6
Endogenous,MAP3K7,XM_005627639.3,226
Endogenous,TYK2,XM_022407058.1,271
Endogenous,IL11RA,XM_005626742.3,16
Endogenous,PTK2,XM_014118699.2,1145
Endogenous,PSMB9,NM_001048086.1,112
Endogenous,TLR10,NM_001173127.1,3
Endogenous,CD86,NM_001003146.1,6
Endogenous,FOS,XM_547914.5,116
Endogenous,NFKB2,XM_005637671.3,222
Endogenous,TNFRSF13B,XM_005620179.3,4
Endogenous,NDRG1,NM_001284434.1,116
Endogenous,CASP8,NM_001048029.1,18
Endogenous,CCR9,NM_001284476.1,5
Endogenous,ICOSLG,XM_014109855.2,65
Endogenous,KRT7,XM_005636798.2,8
Endogenous,CCL17,NM_001003051.1,21
Endogenous,STAT4,XM_005640471.1,63
Endogenous,SELPLG,NM_001242719.1,4
Endogenous,SPP1,XM_003434023.4,7
Endogenous,ISG20,XM_545847.5,28
Endogenous,CLEC7A,XM_022411028.1,3
Endogenous,RUNX1,XM_844282.4,183
Endogenous,MME,NM_001289066.1,261
Endogenous,TNFSF4,XM_003639167.2,3
Endogenous,TRAT1,XM_535733.5,2
Endogenous,DOK1,XM_540216.6,282
Endogenous,IFIT2,XM_005618758.3,15
Endogenous,C8G,XM_014116920.2,8
Endogenous,IL18,NM_001003169.1,2
Endogenous,FCRL2,XM_849766.5,3
Endogenous,SMARCA4,XM_014122046.2,413
Endogenous,LOC102154078,XR_293948.2,20
Endogenous,SPRY2,XM_003433059.4,82
Endogenous,IL1B,NM_001037971.1,5
Endogenous,MIF,ENSCAFT00030041867.1,545
Endogenous,IRF1,XM_003639368.4,120
Endogenous,JAML,XM_848338.1,2
Endogenous,ITGA6,XM_005640324.2,615
Endogenous,CD59,XM_022405336.1,1369
Endogenous,IRF8,XM_546793.4,3
Endogenous,BRCA2,NM_001006653.4,192
Endogenous,C8B,XM_536694.6,6
Endogenous,TREM1,NM_001284492.1,9
Endogenous,EPHA5,XM_005628243.2,1
Endogenous,LOC100049001,NM_001097555.1,3
Endogenous,CPA3,XM_542828.6,3
Endogenous,TLR7,XM_005641003.3,4
Endogenous,PPARGC1A,XM_014112658.2,2
Endogenous,F13A1,XM_022414421.1,4
Endogenous,CXCR6,XM_846798.4,4
Endogenous,TNFRSF12A,NM_001193299.2,1154
Endogenous,SLAMF6,XM_005640886.2,0
Endogenous,TRAF2,XM_005625072.2,17
Endogenous,FN1,XM_536059.2,894
Endogenous,CCL23,XM_537722.6,0
Endogenous,IFNB1,NM_001135787.1,1
Endogenous,CCL4,NM_001005250.1,3
Endogenous,IDO1,XM_532793.2,15
Endogenous,BRCA1,NM_001013416.1,262
Endogenous,DLA-DMA,NM_001048099.1,9
Endogenous,APC,XM_014111995.2,424
Endogenous,FCGR1A,XM_014120558.2,4
Endogenous,RAG2,XM_005631105.1,2
Endogenous,TRAF3,XM_022422397.1,395
Endogenous,CD207,XM_850409.2,4
Endogenous,GSK3A,XM_014116630.2,899
Endogenous,CLEC4A,XM_014108320.2,14
Endogenous,GZMB,XM_547752.2,4
Endogenous,SLAMF7,XM_847365.1,1
Endogenous,CD74,XM_005619298.3,1
Endogenous,S100B,XM_022413341.1,4
Endogenous,PRKCD,NM_001008716.1,162
Endogenous,MTOR,XM_535407.2,421
Endogenous,DUSP6,XM_860257.1,113
Endogenous,TNFRSF9,XM_845243.1,0
Endogenous,DLA-DMB,NM_001271070.1,7
Endogenous,HRAS,XM_540523.4,82
Endogenous,IL17B,XM_022417823.1,4
Endogenous,AKT1,XM_548000.4,1958
Endogenous,DDX58,XM_003639385.2,33
Endogenous,ITGA2B,NM_001003163.2,6
Endogenous,CD9,XM_005637440.2,2501
Endogenous,CD3G,XM_005619711.3,14
Endogenous,TNFSF13,NM_001205169.1,12
Endogenous,SERPING1,XM_022405112.1,58
Endogenous,TNFSF18,XM_005622966.1,35
Endogenous,SAA1,NM_001003050.1,14
Endogenous,CCR4,NM_001003020.1,6
Endogenous,CDH1,NM_001287125.1,6
Endogenous,LY96,XM_005638051.3,324
Endogenous,PLCG1,XM_005635060.3,312
Endogenous,MET,NM_001002963.1,1269
Endogenous,DLA88,NM_001014767.1,902
Endogenous,DLA-79,NM_001020810.1,1
Endogenous,GZMH,XM_014115811.2,2
Endogenous,C1QB,XM_544507.5,11
Endogenous,ADAMTS2,XM_843844.4,137
Endogenous,IKBKB,XM_539954.6,93
Endogenous,OSM,XM_022410165.1,2
Endogenous,IGF1R,XM_014112396.1,419
Endogenous,CDKN2B,NM_001146269.1,2
Endogenous,CCR3,NM_001005261.1,4
Endogenous,IL16,XM_545880.4,1
Endogenous,CARD9,XM_844178.1,9
Endogenous,TLR1,XM_014112326.2,9
Endogenous,HMGB1,NM_001002937.2,5334
Endogenous,SIGLEC1,XM_542917.6,10
Endogenous,LOC102156626,XM_022420859.1,3
Endogenous,FAT1,XM_022404178.1,1175
Endogenous,JAK1,XM_536679.2,722
Endogenous,FLT3,NM_001020811.1,111
Endogenous,PLAU,NM_001194952.1,2846
Endogenous,PIP,XM_845994.5,7
Endogenous,ADORA2A,NM_001003278.1,243
Endogenous,CFI,XM_014109975.2,21
Endogenous,TNFSF11,XM_846672.1,39
Endogenous,MASP2,XM_544572.7,2
Endogenous,LOC478984,XM_022415348.1,5
Endogenous,TGFB1,NM_001003309.1,350
Endogenous,CTSW,XM_540846.5,3
Endogenous,ITGAX,XM_547049.4,5
Endogenous,IL31RA,XM_014108431.2,5
Endogenous,IL1RN,NM_001003096.1,0
Endogenous,ABL1,XM_005625232.1,157
Endogenous,TLR2,NM_001005264.2,82
Endogenous,PPARG,NM_001024632.2,16
Endogenous,SHMT2,XM_005625536.1,1286
Endogenous,PTEN,NM_001003192.1,2
Endogenous,CD19,XM_005621381.3,3
Endogenous,MR1,XM_022421686.1,5
Endogenous,PGR,NM_001003074.1,206
Endogenous,IL4,NM_001003159.1,6
Endogenous,CD3E,NM_001003379.1,2
Endogenous,S100A9,XM_005622827.2,3
Endogenous,IL23A,XM_538231.2,6
Endogenous,KDM5C,XM_022415517.1,90
Endogenous,IL5,NM_001006950.1,6
Endogenous,DOK2,XM_543259.6,9
Endogenous,AKT3,XM_022421141.1,63
Endogenous,IRF2,XM_005629996.3,92
Endogenous,LOC100683099,XM_014112758.2,52
Endogenous,PIK3R1,XM_845248.4,121
Endogenous,CSF2RB,XM_538397.6,3
Endogenous,TFE3,XM_014111858.2,307
Endogenous,FABP7,XM_533484.6,10
Endogenous,CD68,XM_022418524.1,6
Endogenous,IL25,XM_005623236.3,3
Endogenous,VCAM1,XM_005621302.3,84
Endogenous,CD55,XM_022420853.1,770
Endogenous,TNFSF10,NM_001130836.1,497
Endogenous,MASP1,XM_005639816.3,11
Endogenous,CD180,XM_544362.6,8
Endogenous,COL3A1,XM_845916.1,2824
Endogenous,TNFRSF14,XM_549666.2,8
Endogenous,LAMP2,XM_005641765.2,558
Endogenous,CCND1,NM_001005757.1,84
Endogenous,CD27,XM_849371.1,4
Endogenous,DLA-64,NM_001014378.1,66
Endogenous,LYN,XM_535078.6,365
Endogenous,DDX5,NM_001286941.1,4116
Endogenous,FADD,XM_005631743.1,65
Endogenous,DLA-DQA1,NM_001011726.1,7
Endogenous,IL27,XM_844736.5,5
Endogenous,KLRF1,XM_849098.1,4
Endogenous,ABCB1,NM_001003215.1,30
Endogenous,LCP1,XM_005633885.2,33
Endogenous,DLA-12,NM_001014379.1,136
Endogenous,IFI35,XM_548077.6,59
Endogenous,NOS2,NM_001313848.1,23
Endogenous,LIF,NM_001197073.1,53
Endogenous,LOC102153988,XR_293946.2,25
Endogenous,LOC102155900,XR_293775.3,6
Endogenous,CSF3R,XM_005628934.3,2
Endogenous,IL1RL1,XM_005625995.3,6
Endogenous,SH2D1A,XM_847029.5,7
Endogenous,TLR6,XM_022417244.1,8
Endogenous,GATA3,XM_844060.1,19
Endogenous,MUC1,NM_001194977.1,25
Endogenous,CSF1,XM_005621807.2,371
Endogenous,CXCL10,NM_001010949.1,425
Endogenous,ICAM4,XM_848909.4,9
Endogenous,NCR1,XM_849055.1,3
Endogenous,PAX5,XM_849748.1,5
Endogenous,C4BPA,XM_003434950.4,5
Endogenous,IL7,NM_001048138.1,5
Endogenous,ADA,XM_005635097.2,297
Endogenous,FYN,XM_005627719.2,439
Endogenous,SETD2,XM_014121990.2,575
Endogenous,FCER2,XM_022407108.1,4
Endogenous,IL11,XM_022427532.1,0
Endogenous,ICAM1,NM_001003291.1,2857
Endogenous,TANK,XM_005640244.3,192
Endogenous,IL26,XM_846075.2,13
Endogenous,SMAD2,XM_022421405.1,573
Endogenous,IL15,XM_844053.1,20
Endogenous,LGALS3,NM_001197043.1,10234
Endogenous,CD99,XM_014111551.1,426
Endogenous,SELL,XM_537201.5,12
Endogenous,CD14,XM_843653.5,25
Endogenous,HNF1A,XM_014107971.2,10
Endogenous,RELA,XM_005631473.2,356
Endogenous,PTHLH,NM_001003303.1,80
Endogenous,IL17RB,XM_022406601.1,62
Endogenous,CD79A,NM_001313834.1,5
Endogenous,TFEB,XM_014118431.2,109
Endogenous,BCL6,NM_001195404.1,62
Endogenous,CD276,XM_849111.1,194
Endogenous,HMGCR,XM_536323.6,676
Endogenous,IFNAR1,XM_003640073.4,260
Endogenous,CALHM6,XM_850260.5,3
Endogenous,VEGFC,XM_540047.6,171
Endogenous,MX1,NM_001003134.1,63
Endogenous,IL6R,XM_850012.1,3
Endogenous,GBP5,XM_547291.4,8
Endogenous,LOC476900,XM_014106246.2,4
Endogenous,KLRG1,XM_849133.1,7
Endogenous,SLC11A1,NM_001013851.1,28
Endogenous,IGHG,IGHG1_01.1,4
Endogenous,TAPBP,NM_001048101.2,1222
Endogenous,PIK3C2G,XM_014108746.2,6
Endogenous,CD5,XM_005631690.3,3
Endogenous,B2M,NM_001284479.1,5180
Endogenous,APP,NM_001293279.1,6047
Endogenous,CD80,NM_001003147.1,11
Endogenous,VSIR,XM_014112877.2,60
Endogenous,FCER1A,NM_001110766.2,3
Endogenous,TICAM2,NM_001204337.1,63
Endogenous,CREBBP,XM_003434864.4,119
Endogenous,LTB,NM_001033510.1,5
Endogenous,IL1RAP,XM_014110431.1,123
Endogenous,ADORA3,NM_001003178.1,4
Endogenous,LCN2,XM_022423769.1,2
Endogenous,EOMES,XM_845645.3,19
Endogenous,SLAMF1,NM_001003084.1,1
Endogenous,ERBB2,NM_001003217.1,151
Endogenous,GSK3B,XM_535751.2,337
Endogenous,SPIB,XM_003432720.4,1
Endogenous,SYK,XM_005615953.2,3
Endogenous,CCL20,NM_001005254.1,78
Endogenous,FGFR3,XM_005618534.2,43
Endogenous,TXK,XM_022426965.1,2
Endogenous,TNFRSF13C,XM_843968.4,20
Endogenous,IKBKG,XM_003640238.4,28
Endogenous,LTF,NM_001287076.1,3
Endogenous,IL9,XM_003431593.3,3
Endogenous,EBI3,XM_005633060.3,1
Endogenous,C1QA,XM_535367.6,9
Endogenous,LY9,XM_005640882.3,5
Endogenous,ITGA4,XM_545551.2,4
Endogenous,INPPL1,XM_542327.6,985
Endogenous,TNFSF12,NM_001205168.1,137
Endogenous,NTRK1,XM_547525.5,5
Endogenous,EPSTI1,XM_005633925.1,32
Endogenous,CEBPB,XM_005635170.3,735
Endogenous,POU2F2,XM_014120097.1,2
Endogenous,CYBB,NM_001100291.1,3
Endogenous,TNFSF14,XM_849235.1,3
Endogenous,EPCAM,XM_005626238.1,15
Endogenous,IL18RAP,XM_538448.2,2
Endogenous,IL13RA2,NM_001003075.1,30
Endogenous,DLA-DOB,NM_001048127.1,8
Endogenous,NR1H3,XM_022405466.1,46
Endogenous,ZEB1,XM_003638879.4,252
Endogenous,CDH5,XM_546894.6,1
Endogenous,CD34,NM_001003341.1,8
Endogenous,ELANE,NM_001003378.2,3
Endogenous,AXL,XM_022405907.1,883
Endogenous,LOC487977,XM_005639485.2,9
Endogenous,CD164,XM_532256.6,1461
Endogenous,CD274,XM_541302.2,9
Endogenous,RPS6,NM_001252170.1,11961
Endogenous,TRIB1,NM_001313808.1,97
Endogenous,CCND2,XM_849493.1,300
Endogenous,FBXW11,XM_861445.4,246
Endogenous,TNFRSF1A,XM_005637258.1,529
Endogenous,MAP2K1,NM_001048094.1,326
Endogenous,LAMP1,XM_534193.6,1384
Endogenous,CXCL11,XM_003640114.2,13
Endogenous,DLA-DRA,NM_001011723.1,8
Endogenous,TBX21,XM_548164.2,13
Endogenous,C2,XM_014118342.2,157
Endogenous,TNF,NM_001003244.4,8
Endogenous,MSR1,XM_843168.1,16
Endogenous,BCL2L1,NM_001003072.1,503
Endogenous,SLC16A1,XM_022405026.1,207
Endogenous,CR1L,XM_005622317.2,9
Endogenous,BTK,XM_005641566.2,206
Endogenous,THY1,NM_001287129.1,1645
Endogenous,CTLA4,NM_001003106.1,8
Endogenous,DUSP1,XM_014112785.1,979
Endogenous,MAPKAPK2,XM_014115060.2,329
Endogenous,TNKS,XM_844295.5,266
Endogenous,PDCD1,NM_001314097.1,9
Endogenous,NCR3,XM_843835.5,14
Endogenous,IL17RA,XM_543886.2,350
Endogenous,LOC483397,XM_540516.3,7
Endogenous,LOC484306,XM_014118394.2,12
Endogenous,C1S,XM_005637210.3,513
Endogenous,ATF1,XR_295821.1,444
Endogenous,CD70,XM_542136.4,35
Endogenous,CXCL12,NM_001128097.1,9
Endogenous,C1R,XM_534901.6,220
Endogenous,LOC100856270,XM_003640212.3,5
Endogenous,CD7,XM_844435.4,4
Endogenous,IL2RG,NM_001003201.1,6
Endogenous,NFATC3,XM_536809.2,197
Endogenous,STK11,XM_005633151.3,889
Endogenous,BRAF,XM_022403736.1,125
Endogenous,GH1,NM_001003168.1,10
Endogenous,COL1A1,NM_001003090.1,13296
Endogenous,CXCL8,NM_001003200.1,5166
Endogenous,TRGC2,Canis_TRGC2.1,15
Endogenous,TXNIP,XM_533037.5,128
Endogenous,PNOC,XM_543221.6,9
Endogenous,ARG2,XM_022421753.1,1027
Endogenous,CKLF,NM_001252340.1,8
Endogenous,CCL2,NM_001003297.1,570
Endogenous,PIN1,XM_542080.5,749
Endogenous,ILF3,XM_005632891.3,143
Endogenous,MRC1,XM_005617091.3,8
Endogenous,KRT14,NM_001253741.1,10
Endogenous,LOC102156614,XM_005615781.2,798
Endogenous,ACVR1,XM_022414922.1,236
Endogenous,ITGA1,XM_005619335.3,512
Endogenous,CTSG,XM_014115810.2,12
Endogenous,TSC2,XM_859874.1,224
Endogenous,ITGAE,XM_005624962.1,7
Endogenous,CXCL13,XM_845089.3,8
Endogenous,IL4R,XM_547077.2,86
Endogenous,KLRB1,XM_005637170.1,8
Endogenous,CD58,XM_014120568.2,70
Endogenous,C1QBP,XM_546568.6,504
Endogenous,KRT8,NM_001346039.1,7
Endogenous,CDKN2A,XM_003431598.2,6
Endogenous,TERT,NM_001031630.1,17
Endogenous,RORA,XM_535503.7,75
Endogenous,ERBB3,XM_538226.6,25
Endogenous,NF1,NM_001372007.1,159
Endogenous,NLRP3,XM_843284.4,7
Endogenous,MAP3K1,XM_005617402.2,121
Endogenous,FGFR1,XM_014120029.1,222
Endogenous,TYROBP,NM_001197117.1,17
Endogenous,POU2AF1,XM_005619799.1,11
Endogenous,IL17A,NM_001165878.1,10
Endogenous,ETS1,XM_546405.5,285
Endogenous,CFB,XM_003431676.3,109
Endogenous,CLEC5A,XM_014119959.2,9
Endogenous,IL24,XM_846427.3,11
Endogenous,LOC111094769,XM_022415962.1,6
Endogenous,BST2,XM_860510.5,82
Endogenous,IL1R2,XM_538451.6,18
Endogenous,AICDA,NM_001003380.1,14
Endogenous,LTBR,XM_005637256.3,143
Endogenous,CCL1,NM_001005252.1,10
Endogenous,IL34,XM_022419223.1,72
Endogenous,IL21R,XM_844902.4,14
Endogenous,BST1,XM_545938.6,34
Endogenous,PIK3CA,XM_545208.2,261
Endogenous,GPI,XM_848765.5,2338
Endogenous,NFATC2,XM_005635184.1,17
Endogenous,CXCR5,XM_546496.3,17
Endogenous,FOXP3,NM_001168461.1,6
Endogenous,BCR,XM_014108205.2,378
Endogenous,NT5E,XM_532221.2,65
Endogenous,VIM,NM_001287023.1,84914
Endogenous,IL29L,NM_001114853.1,24
Endogenous,CAMP,NM_001003359.1,27
Endogenous,TLR4,NM_001002950.1,15
Endogenous,TRBC,Canis_TRBC.1,22
Endogenous,STAT5A,XM_548091.6,77
Endogenous,IL32,XM_005621651.2,14
Endogenous,CSF3,XM_022423955.1,19
Endogenous,TNKS2,XM_022412163.1,248
Endogenous,MAPK11,XM_005625711.3,17
Endogenous,CMKLR1,XM_022410212.1,10
Endogenous,BIRC5,NM_001003348.1,1682
Endogenous,TLR9,NM_001002998.1,22
Endogenous,NFKBIA,XM_537413.6,1229
Endogenous,LOC102156836,XM_022404387.1,24
Endogenous,THBS1,XM_544610.2,2579
Endogenous,RORC,XM_005630826.3,8
Endogenous,CR2,XM_005622319.1,24
Endogenous,FAS,XM_005636650.1,19
Endogenous,HIF1A,NM_001287163.1,3478
Endogenous,TNFRSF4,XM_546720.2,18
Endogenous,ITGB4,XM_014116208.2,15
Endogenous,CCR10,XM_844228.3,5
Endogenous,CLDN1,XM_845155.5,830
Endogenous,TREM2,XM_005627313.3,6
Endogenous,CCL5,NM_001003010.2,70
Endogenous,TNFRSF18,NM_001190744.1,13
Endogenous,APOE,XM_022425020.1,24
Endogenous,CCR6,XM_846017.4,7
Endogenous,GFAP,XM_005624376.3,9
Endogenous,KLRA1,NM_001002986.1,22
Endogenous,TNFRSF17,XM_005621530.2,3
Endogenous,CD4,NM_001003252.1,9
Endogenous,CDK1,XM_014112825.1,1677
Endogenous,CD36,NM_001177734.2,9
Endogenous,NINJ2,XM_849609.3,34
Endogenous,CIITA,XM_547128.2,5
Endogenous,NFATC4,XM_005623276.3,111
Endogenous,CSF1R,XM_546306.6,5
Endogenous,TUBB3,XM_005620536.3,14
Endogenous,FPR2,XM_005616212.2,16
Endogenous,LOC606890,XM_843371.4,7
Endogenous,ITGAV,XM_014110784.1,1745
Endogenous,NKG7,XM_005616240.2,11
Endogenous,RIPK2,XM_005638102.3,274
Endogenous,COLEC12,XM_022421537.1,64
Endogenous,LOC484343,XM_022423013.1,7
Endogenous,LFNG,XM_547009.5,29
Endogenous,LOC490356,XM_022421696.1,9
Endogenous,CD83,XM_847554.5,59
Endogenous,ITGB3,NM_001003162.1,456
Endogenous,GZMA,XM_544335.2,4
Endogenous,KLRD1,NM_001048035.1,9
Endogenous,MYD88,XM_534223.6,701
Endogenous,IL12RB1,XM_005632710.1,6
Endogenous,BCL2,NM_001002949.1,109
Endogenous,LCK,XM_005617639.1,40
Endogenous,TNFSF15,XM_848586.3,10
Endogenous,CEBPA,XM_005616767.1,26
Endogenous,JAM3,XM_005619543.2,118
Endogenous,KIT,NM_001003181.1,10
Endogenous,IL6ST,XM_022405204.1,484
Endogenous,PTGS2,NM_001003354.1,15
Endogenous,IL21,NM_001003347.1,14
Endogenous,ALCAM,NM_001313804.1,728
Endogenous,VEGFA,NM_001003175.2,831
Endogenous,TIRAP,XM_014113300.2,52
Endogenous,MAP3K5,XM_533420.7,78
Endogenous,STAT5B,XM_548092.2,61
Endogenous,OAS2,NM_001048134.1,376
Endogenous,S100A10,XM_003432257.4,5545
Endogenous,PARP1,XM_022421711.1,376
Endogenous,LAG3,XM_005637438.2,11
Endogenous,DOCK2,XM_546246.5,8
Endogenous,CH25H,NM_001313827.1,12
Endogenous,EGR1,XM_846145.3,243
Endogenous,SELE,NM_001003310.2,13
Endogenous,CXCR1,XM_005640640.2,14
Endogenous,IL10RA,XM_005620306.1,20
Endogenous,S100A4,NM_001003161.1,8718
Endogenous,CTSH,XM_536212.3,544
Endogenous,CHEK2,XM_022410496.1,154
Endogenous,CD22,XM_862798.3,7
Endogenous,LOC106557449,XM_005628291.3,10
Endogenous,C8A,XM_003639022.3,8
Endogenous,LOC488947,XM_843271.5,9
Endogenous,ATRX,XM_014111550.2,233
Endogenous,TNFRSF11B,XM_003639448.4,44
Endogenous,PLAUR,XM_014119989.2,144
Endogenous,CD63,XM_005625462.1,5796
Endogenous,TP53,NM_001003210.1,45
Endogenous,CD96,XM_545094.2,5
Endogenous,AIRE,XM_022413324.1,12
Endogenous,CREB1,XM_014110992.2,99
Endogenous,PDGFRB,NM_001003382.1,60
Endogenous,SOCS1,XM_005622079.1,13
Endogenous,CCL16,XM_537724.6,5
Endogenous,NOD1,XM_005628676.3,101
Endogenous,CEACAM1,NM_001097557.1,109
Endogenous,MGMT,NM_001003376.1,6
Endogenous,LGALS1,NM_001201488.1,3313
Endogenous,BCL10,XM_547304.2,85
Endogenous,NPNT,XM_005639244.3,1610
Endogenous,CDKN1A,XM_532125.2,74
Endogenous,PNMA1,XM_547896.6,99
Endogenous,CFD,XM_542213.6,3
Endogenous,IL17F,XM_538959.1,8
Endogenous,XCR1,XM_005632632.3,8
Endogenous,MAPK1,NM_001110800.1,833
Endogenous,IRF3,XM_005616307.2,116
Endogenous,IL12A,NM_001003293.2,17
Endogenous,CFP,XM_548978.6,4
Endogenous,JAK2,XM_541301.2,124
Endogenous,STAT3,XM_548090.2,529
Endogenous,LOC612539,XM_014117025.2,4
Endogenous,LOC100683403,XM_005637157.3,0
Endogenous,CCL14,XM_537723.6,6
Endogenous,HAVCR2,NM_001254715.1,15
Endogenous,BAX,NM_001003011.1,139
Endogenous,KDR,NM_001048024.1,9
Endogenous,SMAD3,NM_001170829.2,58
Endogenous,NLRC5,XM_014109333.1,10
Endogenous,IL1RL2,XM_849121.3,2
Endogenous,ESR2,XM_861041.4,3
Endogenous,CD1D,XM_005640956.2,2
Endogenous,TNFAIP3,XM_014112321.1,228
Endogenous,CCL24,NM_001003967.1,3
Endogenous,CCR2,XM_541906.1,3
Endogenous,IRF4,XM_005640152.1,5
Endogenous,CD1C,NM_001128836.1,5
Endogenous,IL6,NM_001003301.1,48
Endogenous,MAP4K2,XM_005631510.2,49
Endogenous,TGFB2,XM_545713.6,268
Endogenous,MS4A2,NM_001003172.2,5
Endogenous,ITGA2,XM_005619334.3,41
Endogenous,C5,XM_022425033.1,4
Endogenous,ITGB1,XM_022406138.1,3295
Endogenous,HAMP,NM_001007140.1,9
Endogenous,NFATC1,XM_541045.2,68
Endogenous,TNFRSF11A,XM_005615669.3,29
Endogenous,TNFRSF1B,XM_005617982.1,20
Endogenous,TNFSF13B,NM_001161710.2,9
Endogenous,MAVS,NM_001122609.1,73
Endogenous,ENTPD1,XM_005637555.3,3
Endogenous,BATF,XM_849670.1,5
Endogenous,CTSS,NM_001002938.1,11
Endogenous,CD1A6,NM_001128837.1,3
Endogenous,NOTCH1,XM_005625433.1,15
Endogenous,CCR5,NM_001012342.2,7
Endogenous,OAS3,NM_001048091.1,117
Endogenous,DNMT3A,XM_022404353.1,24
Endogenous,C9,XM_005619370.3,4
Endogenous,TIGIT,XM_545108.4,2
Endogenous,LOC480600,NM_001253735.1,2
Endogenous,CARD11,XM_005621150.3,2
Endogenous,BMI1,NM_001287063.1,351
Endogenous,IFIH1,XM_545493.4,91
Endogenous,FCER1G,NM_001003171.2,2
Endogenous,CX3CR1,NM_001284491.1,1
Endogenous,CXCL14,XM_005626560.1,24
Endogenous,CXCR3,NM_001011887.1,1
Endogenous,CX3CL1,NM_001284456.1,185
Endogenous,IFNG,NM_001003174.1,7
Endogenous,LTK,XM_022412515.1,6
Endogenous,TRAF6,XM_003432322.4,104
Endogenous,TAL1,XM_022427965.1,2
Endogenous,ATG5,XM_014118180.2,350
Endogenous,S100A8,NM_001146144.1,10
Endogenous,ARG1,XM_532053.2,3
Endogenous,RAD51,NM_001003043.1,383
Endogenous,MS4A1,NM_001048028.1,2
Endogenous,DDR1,XM_022425821.1,50
Endogenous,CD40LG,NM_001002981.1,2
Endogenous,HLA-DRB1,NM_001014768.1,3
Endogenous,NRP1,XM_003433694.2,503
Endogenous,CCL13,NM_001003966.1,51
Endogenous,CD84,XM_005640884.3,1
Endogenous,KRT18,NM_001346040.1,4
Endogenous,CD8B,XM_859954.4,16
Endogenous,IL2,NM_001003305.1,194
Endogenous,EP300,XM_022424377.1,183
Endogenous,IFNGR1,XM_003638758.2,813
Endogenous,IFGGC1,NM_001313803.1,5
Endogenous,PYCARD,XM_014114362.2,8
Endogenous,NOD2,NM_001287039.1,3
Endogenous,IL3,NM_001013835.1,6
Endogenous,NCAM1,NM_001010950.1,107
Endogenous,DEFB1,NM_001113713.1,8
Endogenous,CXCL16,XM_844211.3,401
Endogenous,PTGDR2,NM_001048107.1,3
Endogenous,PDGFC,XM_022403541.1,556
Endogenous,CD40,NM_001002982.1,51
Endogenous,IL15RA,XM_022414662.1,24
Endogenous,PIK3C2B,XM_014111226.2,50
Endogenous,CD79B,XM_005624254.3,1
Endogenous,CDKN2C,XM_005629013.2,674
Endogenous,CDK4,XM_022424104.1,2738
Endogenous,TCF7,XM_003639372.2,18
Endogenous,ITGB2,XM_005638976.1,3
Endogenous,TAP1,NM_001284496.2,166
Endogenous,IRF5,XM_014119060.2,9
Endogenous,MAP2,XM_022415214.1,4
Endogenous,CD37,XM_541497.4,7
Endogenous,ITGAM,XM_014114359.1,3
Endogenous,MERTK,XM_005630437.3,170
Endogenous,CD1B,NM_001130830.1,5
Endogenous,CLU,NM_001003370.1,3638
Endogenous,CYLD,XM_005617569.3,472
Endogenous,STAT2,XM_014117155.1,235
Endogenous,CD28,NM_001003087.1,0
Endogenous,ICAM3,XM_003432853.4,1
Endogenous,IL13RA1,XM_538150.6,351
Endogenous,PDPN,NM_001003220.1,15
Endogenous,CCL21,NM_001005258.1,3
Endogenous,IRAK2,XM_005632168.3,25
Endogenous,MAP2K4,XM_022418586.1,132
Endogenous,PPBP,NM_001171772.2,1
Endogenous,IL22RA2,XM_014112310.2,2
Endogenous,MARCO,XM_005631917.3,4
Endogenous,MBL2,XM_005619088.3,1
Endogenous,PIK3CD,XM_546764.6,22
Endogenous,TNFRSF8,XM_014111450.1,1
Endogenous,CD81,XM_014120935.1,713
Endogenous,SIGIRR,XM_022405107.1,19
Endogenous,S100A12,XM_003434905.4,4
Endogenous,LY86,XM_535877.7,2
Endogenous,LBP,XM_542993.6,247
Endogenous,CD163,NM_001048020.1,3
Endogenous,LOC475935,XM_533144.6,0
Endogenous,ISG15,XM_003639053.4,37
Endogenous,MAPK8,XM_005637467.3,368
Endogenous,CNP,XM_005624476.3,141
Endogenous,CCL19,NM_001005256.1,4
Endogenous,PALB2,XM_845578.5,106
Endogenous,RAF1,XM_005632141.1,232
Endogenous,FLT3LG,NM_001003350.1,17
Endogenous,RELB,XM_005616459.2,33
Endogenous,PRF1,XM_005618879.1,16
Endogenous,IDH2,XM_014112432.1,1302
Endogenous,MKI67,XM_014108788.1,449
Endogenous,PIK3CG,XM_005630959.2,136
Endogenous,EGFR,XM_533073.2,105
Endogenous,REL,XM_005626131.1,183
Endogenous,ATG16L1,XM_845571.5,101
Endogenous,JAK3,XM_022406886.1,4
Endogenous,DMBT1,XM_014109111.2,5
Endogenous,ERBB4,XM_003434277.4,2
Endogenous,BHLHE40,XM_541795.6,1031
Endogenous,IL22RA1,XM_850020.4,2
Endogenous,LOC476396,XM_005616205.2,1
Endogenous,ITK,XM_546277.2,1
Endogenous,LRP1,XM_538245.7,805
Endogenous,CCL27,NM_001003968.1,6
Endogenous,CD3EAP,XM_022405335.1,17
Endogenous,OLIG2,XM_005638837.3,5
Endogenous,CRP,XM_545746.2,4
Endogenous,TRAC,Canis_TRAC.1,3
Endogenous,IL10,XM_850467.1,2
Endogenous,CD53,XM_003639132.2,5
Endogenous,CCL25,NM_001005259.1,5
Endogenous,IL12RB2,NM_001025399.1,6
Endogenous,CREB5,XM_022427523.1,9
Endogenous,CD160,XM_005630717.1,4
Endogenous,IL18R1,XM_005625993.3,8
Endogenous,PSMB10,XM_546869.6,44
Endogenous,IFNA7,NM_001006654.1,29
Endogenous,TP63,XM_022414176.1,3
Endogenous,IDH1,XM_014111093.2,52
Endogenous,ITGAL,XM_547024.2,11
Endogenous,CD247,XM_005622970.1,4
Endogenous,TRGC8,Canis_TRGC8.1,4
Endogenous,CD3D,XM_536556.2,4
Endogenous,THBD,NM_001006953.2,88
Endogenous,LTA,XM_843793.4,4
Endogenous,SERPINB2,XM_014106918.1,5
Endogenous,CXCR2,NM_001003151.2,6
Endogenous,TLR5,XM_005640757.2,1
Endogenous,MAP2K2,NM_001048136.1,1340
Endogenous,PTGER2,NM_001003170.1,7
Endogenous,IRAK1,XM_549367.6,112
Endogenous,CISH,XM_541873.6,14
Endogenous,IFNAR2,XM_014109800.2,23
Endogenous,TNFSF8,XM_850342.4,1
Endogenous,IRAK4,XM_005636956.2,201
Endogenous,ADGRE5,NM_001048110.1,139
Endogenous,RET,NM_001197099.1,5
Endogenous,SRC,XM_005635039.3,62
Endogenous,MMP9,NM_001003219.2,6
Endogenous,KLRK1,XM_005637160.1,110
Endogenous,CD47,NM_001080721.1,2419
Endogenous,HCST,XM_850362.1,1
Endogenous,ST6GAL1,XM_005639812.2,37
Endogenous,FOXA1,XM_847261.4,2
Endogenous,IL7R,XM_850315.1,67
Endogenous,RB1,XM_534118.2,140
Endogenous,MEF2C,XM_014112231.2,37
Endogenous,ICOS,NM_001002972.2,0
Endogenous,IL3RA,XM_014111816.1,1
Endogenous,NCF4,XM_022424475.1,3
Endogenous,ATF2,XM_005640334.3,453
Endogenous,TYMS,NM_001252174.1,414
Endogenous,IL5RA,XM_022407196.1,5
Endogenous,CD200,XM_005639479.2,1
Positive,POS_C(8),ERCC_00002.1,1295
Positive,POS_A(128),ERCC_00117.1,14781
Positive,POS_F(0.125),ERCC_00034.1,25
Positive,POS_D(2),ERCC_00092.1,325
Positive,POS_B(32),ERCC_00112.1,4354
Positive,POS_E(0.5),ERCC_00035.1,46
Negative,NEG_C(0),ERCC_00019.1,1
Negative,NEG_D(0),ERCC_00076.1,5
Negative,NEG_E(0),ERCC_00098.1,9
Negative,NEG_A(0),ERCC_00096.1,6
Negative,NEG_H(0),ERCC_00154.1,4
Negative,NEG_G(0),ERCC_00144.1,1
Negative,NEG_F(0),ERCC_00126.1,5
Negative,NEG_B(0),ERCC_00041.1,2
Housekeeping,SDHA,XM_535807.4,2303
Housekeeping,TBC1D10B,XM_022420671.1,2
Housekeeping,UBB,XM_022418619.1,48
Housekeeping,SF3A1,XM_534733.6,324
Housekeeping,ERCC3,XM_005631880.3,352
Housekeeping,ABCF1,XM_532056.5,595
Housekeeping,MRPL19,XM_532990.6,1062
Housekeeping,TMUB2,XM_022422902.1,124
Housekeeping,TLK2,XM_014116391.1,164
Housekeeping,TFRC,NM_001003111.1,791
Housekeeping,POLR2A,XM_852751.1,448
Housekeeping,GUSB,NM_001003191.1,2269
Housekeeping,NRDE2,XM_014115704.2,94
Housekeeping,DNAJC14,XM_003431449.5,167
Housekeeping,G6PD,XM_538209.2,376
Housekeeping,PUM1,XM_022412399.1,137
Housekeeping,OAZ1,NM_001127234.1,1216
Housekeeping,TBP,XM_005627736.1,195
Housekeeping,STK11IP,XM_005640713.2,27
Housekeeping,PSMC4,XM_005616577.3,165
</Code_Summary>

<Messages>
</Messages>
