# Supplementary material for: Establishment and Characterization of Cell Lines from Canine Metastatic Osteosarcoma
Source: Cells. 2023 Dec 21;13(1):25. doi: 10.3390/cells13010025 (PMC10778184; doi:10.3390/cells13010025)
Supplement: Supplementary file 1 [file cells-13-00025-s001.zip › Raw Data Count Files/2_CnOB.RCC]

<Header>
FileVersion,1.7
SoftwareVersion,4.0.1.8
</Header>

<Sample_Attributes>
ID,CnOBb
Owner,
Comments,
Date,20220803
GeneRLF,NS_CanineIO_v1.0
SystemAPF,n6_vDV1
</Sample_Attributes>

<Lane_Attributes>
ID,1
FovCount,555
FovCounted,553
ScannerID,1504C0267
StagePosition,4
BindingDensity,0.57
CartridgeID,YAN12755 Cartridge 2
CartridgeBarcode,
</Lane_Attributes>

<Code_Summary>
CodeClass,Name,Accession,Count
Endogenous,HBEGF,XM_005617277.3,48
Endogenous,HSD11B1,NM_001005756.1,159
Endogenous,IL19,XM_547384.3,6
Endogenous,C3AR1,XM_005637196.3,2
Endogenous,CD209,NM_001130832.1,15
Endogenous,IL1R1,XM_005625999.3,3785
Endogenous,ICAM2,XM_005624303.1,16
Endogenous,IL1A,NM_001003157.2,25
Endogenous,CD2,XM_844126.1,10
Endogenous,CCR7,XM_548131.2,2
Endogenous,TOX,XM_005638006.1,240
Endogenous,PTPRC,XM_005622278.1,8
Endogenous,CCRL2,XM_541904.5,20
Endogenous,ITGA5,XM_022411219.1,8645
Endogenous,CASP3,NM_001003042.1,241
Endogenous,CCL26,NM_001005253.1,5
Endogenous,LOC609023,XM_846203.1,16
Endogenous,CD244,XM_005640944.1,1
Endogenous,HCK,XM_022409133.1,184
Endogenous,ZAP70,XM_005626046.2,11
Endogenous,CD8A,XM_850452.1,5
Endogenous,IL12B,NM_001003292.1,4
Endogenous,IDO2,XM_022404003.1,12
Endogenous,HDC,XM_544676.5,3
Endogenous,CYFIP2,XM_005619254.3,23
Endogenous,KMT2A,XM_005620305.1,415
Endogenous,C6,XM_022417885.1,26
Endogenous,FCAR,XM_014116440.1,61
Endogenous,BID,NM_001251938.1,529
Endogenous,TOLLIP,XM_540778.5,157
Endogenous,IL22,XM_538274.1,7
Endogenous,CD1E,XM_005640914.2,15
Endogenous,BLNK,XM_005637573.3,5
Endogenous,LAIR1,XM_541424.2,15
Endogenous,MYC,NM_001003246.2,1032
Endogenous,IL2RB,XM_847855.1,15
Endogenous,IKBKE,XM_014111236.1,387
Endogenous,CCL22,XM_003433778.2,6
Endogenous,LOC481722,XM_022425780.1,84
Endogenous,IL23R,XM_847058.1,10
Endogenous,NFKB1,NM_001003344.1,548
Endogenous,CCL7,NM_001010960.1,48
Endogenous,MAF,XM_014113996.1,25
Endogenous,PVR,XM_005616467.3,92
Endogenous,KMT2D,XM_005636883.2,356
Endogenous,PDGFRA,XM_005628196.2,3080
Endogenous,LOC477699,XM_534893.6,267
Endogenous,CCR1,NM_001038606.1,4
Endogenous,LAP3,XM_005618543.2,695
Endogenous,TBK1,XM_022424157.1,105
Endogenous,IGHM,IGHM_01.1,2
Endogenous,IL13,NM_001003384.1,12
Endogenous,STAT6,XM_005625532.1,1116
Endogenous,CCL3,NM_001005251.1,6
Endogenous,PRDM1,XM_539068.2,13
Endogenous,LOC102156778,XR_002615925.1,15
Endogenous,MCAM,XM_022418207.1,42
Endogenous,CCND3,XM_859764.3,699
Endogenous,ATM,NM_001130828.1,249
Endogenous,CD44,NM_001197022.1,5509
Endogenous,MAPK3,NM_001252035.1,1647
Endogenous,STAT1,XM_843260.1,453
Endogenous,C7,XM_022417892.1,15
Endogenous,MST1R,XM_533823.2,10
Endogenous,CMA1,NM_001013424.1,6
Endogenous,BTLA,XM_545097.2,8
Endogenous,MEFV,XM_005621638.2,10
Endogenous,TLR3,XM_005629968.3,34
Endogenous,ATG12,XM_022425133.1,19
Endogenous,TICAM1,XM_005633023.3,20
Endogenous,MDM4,XM_022415421.1,551
Endogenous,AR,NM_001003053.1,2
Endogenous,MMP1,XM_546546.2,9
Endogenous,GZMK,XM_546318.2,6
Endogenous,PECAM1,XM_848326.1,6
Endogenous,ANKRD22,XM_005636647.3,4
Endogenous,PRKCE,XM_022424679.1,114
Endogenous,CCL8,NM_001005255.1,6
Endogenous,NRAS,NM_001287065.1,1511
Endogenous,MAPK14,NM_001003206.1,1290
Endogenous,ESR1,NM_001286958.1,6
Endogenous,CHUK,XM_005637611.3,80
Endogenous,CSF2,NM_001003245.1,6
Endogenous,PSMB8,NM_001048085.1,12
Endogenous,PTGER4,NM_001003054.1,12
Endogenous,TRGC3,Canis_TRGC3.1,7
Endogenous,CD48,XM_545759.5,3
Endogenous,AMBP,XM_538807.6,7
Endogenous,IL2RA,NM_001003211.2,6
Endogenous,SLC16A3,XM_014116216.2,245
Endogenous,ACOD1,XM_542615.6,8
Endogenous,FASLG,XM_848916.1,23
Endogenous,ANXA1,XM_533524.2,22460
Endogenous,PLA2G1B,NM_001003320.1,14
Endogenous,IGF2R,NM_001122602.1,457
Endogenous,SDC4,XM_543017.4,2813
Endogenous,PCNA,XM_534355.2,395
Endogenous,LOC100686511,XM_005616249.2,5
Endogenous,NUP62,XM_014118761.2,103
Endogenous,TLR8,XM_005641119.3,7
Endogenous,CD38,NM_001003143.1,24
Endogenous,CD6,XM_014121151.1,6
Endogenous,ATG10,XM_005618157.3,34
Endogenous,DLA-DQB1,NM_001014381.1,7
Endogenous,CCL28,NM_001005257.1,4
Endogenous,TRAF1,XM_850435.1,49
Endogenous,C3,XM_022407130.1,128
Endogenous,CASP10,XM_005640530.3,133
Endogenous,CXCR4,NM_001048026.1,3
Endogenous,PDCD1LG2,XM_847012.5,12
Endogenous,ATG7,XM_022406360.1,189
Endogenous,BLK,XM_543206.4,4
Endogenous,SOX10,XM_538379.6,8
Endogenous,MAP3K7,XM_005627639.3,389
Endogenous,TYK2,XM_022407058.1,327
Endogenous,IL11RA,XM_005626742.3,82
Endogenous,PTK2,XM_014118699.2,966
Endogenous,PSMB9,NM_001048086.1,186
Endogenous,TLR10,NM_001173127.1,10
Endogenous,CD86,NM_001003146.1,7
Endogenous,FOS,XM_547914.5,2723
Endogenous,NFKB2,XM_005637671.3,357
Endogenous,TNFRSF13B,XM_005620179.3,10
Endogenous,NDRG1,NM_001284434.1,1228
Endogenous,CASP8,NM_001048029.1,21
Endogenous,CCR9,NM_001284476.1,8
Endogenous,ICOSLG,XM_014109855.2,45
Endogenous,KRT7,XM_005636798.2,18
Endogenous,CCL17,NM_001003051.1,298
Endogenous,STAT4,XM_005640471.1,22
Endogenous,SELPLG,NM_001242719.1,8
Endogenous,SPP1,XM_003434023.4,15
Endogenous,ISG20,XM_545847.5,14
Endogenous,CLEC7A,XM_022411028.1,13
Endogenous,RUNX1,XM_844282.4,445
Endogenous,MME,NM_001289066.1,2071
Endogenous,TNFSF4,XM_003639167.2,8
Endogenous,TRAT1,XM_535733.5,17
Endogenous,DOK1,XM_540216.6,368
Endogenous,IFIT2,XM_005618758.3,4
Endogenous,C8G,XM_014116920.2,18
Endogenous,IL18,NM_001003169.1,8
Endogenous,FCRL2,XM_849766.5,11
Endogenous,SMARCA4,XM_014122046.2,395
Endogenous,LOC102154078,XR_293948.2,7
Endogenous,SPRY2,XM_003433059.4,374
Endogenous,IL1B,NM_001037971.1,6
Endogenous,MIF,ENSCAFT00030041867.1,726
Endogenous,IRF1,XM_003639368.4,163
Endogenous,JAML,XM_848338.1,4
Endogenous,ITGA6,XM_005640324.2,30
Endogenous,CD59,XM_022405336.1,2820
Endogenous,IRF8,XM_546793.4,14
Endogenous,BRCA2,NM_001006653.4,111
Endogenous,C8B,XM_536694.6,12
Endogenous,TREM1,NM_001284492.1,10
Endogenous,EPHA5,XM_005628243.2,12
Endogenous,LOC100049001,NM_001097555.1,19
Endogenous,CPA3,XM_542828.6,9
Endogenous,TLR7,XM_005641003.3,7
Endogenous,PPARGC1A,XM_014112658.2,11
Endogenous,F13A1,XM_022414421.1,5
Endogenous,CXCR6,XM_846798.4,8
Endogenous,TNFRSF12A,NM_001193299.2,790
Endogenous,SLAMF6,XM_005640886.2,9
Endogenous,TRAF2,XM_005625072.2,47
Endogenous,FN1,XM_536059.2,57954
Endogenous,CCL23,XM_537722.6,22
Endogenous,IFNB1,NM_001135787.1,13
Endogenous,CCL4,NM_001005250.1,13
Endogenous,IDO1,XM_532793.2,6
Endogenous,BRCA1,NM_001013416.1,46
Endogenous,DLA-DMA,NM_001048099.1,22
Endogenous,APC,XM_014111995.2,632
Endogenous,FCGR1A,XM_014120558.2,6
Endogenous,RAG2,XM_005631105.1,2
Endogenous,TRAF3,XM_022422397.1,201
Endogenous,CD207,XM_850409.2,8
Endogenous,GSK3A,XM_014116630.2,751
Endogenous,CLEC4A,XM_014108320.2,67
Endogenous,GZMB,XM_547752.2,8
Endogenous,SLAMF7,XM_847365.1,3
Endogenous,CD74,XM_005619298.3,5
Endogenous,S100B,XM_022413341.1,13
Endogenous,PRKCD,NM_001008716.1,280
Endogenous,MTOR,XM_535407.2,407
Endogenous,DUSP6,XM_860257.1,1558
Endogenous,TNFRSF9,XM_845243.1,8
Endogenous,DLA-DMB,NM_001271070.1,12
Endogenous,HRAS,XM_540523.4,191
Endogenous,IL17B,XM_022417823.1,18
Endogenous,AKT1,XM_548000.4,1902
Endogenous,DDX58,XM_003639385.2,67
Endogenous,ITGA2B,NM_001003163.2,7
Endogenous,CD9,XM_005637440.2,8576
Endogenous,CD3G,XM_005619711.3,9
Endogenous,TNFSF13,NM_001205169.1,55
Endogenous,SERPING1,XM_022405112.1,1790
Endogenous,TNFSF18,XM_005622966.1,8
Endogenous,SAA1,NM_001003050.1,15
Endogenous,CCR4,NM_001003020.1,10
Endogenous,CDH1,NM_001287125.1,9
Endogenous,LY96,XM_005638051.3,298
Endogenous,PLCG1,XM_005635060.3,419
Endogenous,MET,NM_001002963.1,1930
Endogenous,DLA88,NM_001014767.1,1633
Endogenous,DLA-79,NM_001020810.1,13
Endogenous,GZMH,XM_014115811.2,10
Endogenous,C1QB,XM_544507.5,8
Endogenous,ADAMTS2,XM_843844.4,1782
Endogenous,IKBKB,XM_539954.6,162
Endogenous,OSM,XM_022410165.1,12
Endogenous,IGF1R,XM_014112396.1,2758
Endogenous,CDKN2B,NM_001146269.1,256
Endogenous,CCR3,NM_001005261.1,19
Endogenous,IL16,XM_545880.4,25
Endogenous,CARD9,XM_844178.1,7
Endogenous,TLR1,XM_014112326.2,12
Endogenous,HMGB1,NM_001002937.2,2250
Endogenous,SIGLEC1,XM_542917.6,13
Endogenous,LOC102156626,XM_022420859.1,7
Endogenous,FAT1,XM_022404178.1,1875
Endogenous,JAK1,XM_536679.2,1826
Endogenous,FLT3,NM_001020811.1,34
Endogenous,PLAU,NM_001194952.1,194
Endogenous,PIP,XM_845994.5,5
Endogenous,ADORA2A,NM_001003278.1,17
Endogenous,CFI,XM_014109975.2,41
Endogenous,TNFSF11,XM_846672.1,7
Endogenous,MASP2,XM_544572.7,12
Endogenous,LOC478984,XM_022415348.1,4
Endogenous,TGFB1,NM_001003309.1,668
Endogenous,CTSW,XM_540846.5,6
Endogenous,ITGAX,XM_547049.4,11
Endogenous,IL31RA,XM_014108431.2,8
Endogenous,IL1RN,NM_001003096.1,5
Endogenous,ABL1,XM_005625232.1,522
Endogenous,TLR2,NM_001005264.2,35
Endogenous,PPARG,NM_001024632.2,29
Endogenous,SHMT2,XM_005625536.1,1116
Endogenous,PTEN,NM_001003192.1,1490
Endogenous,CD19,XM_005621381.3,5
Endogenous,MR1,XM_022421686.1,14
Endogenous,PGR,NM_001003074.1,12
Endogenous,IL4,NM_001003159.1,6
Endogenous,CD3E,NM_001003379.1,7
Endogenous,S100A9,XM_005622827.2,3
Endogenous,IL23A,XM_538231.2,2
Endogenous,KDM5C,XM_022415517.1,134
Endogenous,IL5,NM_001006950.1,14
Endogenous,DOK2,XM_543259.6,19
Endogenous,AKT3,XM_022421141.1,195
Endogenous,IRF2,XM_005629996.3,563
Endogenous,LOC100683099,XM_014112758.2,19
Endogenous,PIK3R1,XM_845248.4,1755
Endogenous,CSF2RB,XM_538397.6,11
Endogenous,TFE3,XM_014111858.2,314
Endogenous,FABP7,XM_533484.6,7
Endogenous,CD68,XM_022418524.1,13
Endogenous,IL25,XM_005623236.3,13
Endogenous,VCAM1,XM_005621302.3,19
Endogenous,CD55,XM_022420853.1,377
Endogenous,TNFSF10,NM_001130836.1,371
Endogenous,MASP1,XM_005639816.3,23
Endogenous,CD180,XM_544362.6,19
Endogenous,COL3A1,XM_845916.1,45727
Endogenous,TNFRSF14,XM_549666.2,36
Endogenous,LAMP2,XM_005641765.2,1966
Endogenous,CCND1,NM_001005757.1,822
Endogenous,CD27,XM_849371.1,20
Endogenous,DLA-64,NM_001014378.1,60
Endogenous,LYN,XM_535078.6,1510
Endogenous,DDX5,NM_001286941.1,2859
Endogenous,FADD,XM_005631743.1,107
Endogenous,DLA-DQA1,NM_001011726.1,11
Endogenous,IL27,XM_844736.5,19
Endogenous,KLRF1,XM_849098.1,5
Endogenous,ABCB1,NM_001003215.1,40
Endogenous,LCP1,XM_005633885.2,58
Endogenous,DLA-12,NM_001014379.1,495
Endogenous,IFI35,XM_548077.6,53
Endogenous,NOS2,NM_001313848.1,9
Endogenous,LIF,NM_001197073.1,17
Endogenous,LOC102153988,XR_293946.2,10
Endogenous,LOC102155900,XR_293775.3,5
Endogenous,CSF3R,XM_005628934.3,12
Endogenous,IL1RL1,XM_005625995.3,80
Endogenous,SH2D1A,XM_847029.5,4
Endogenous,TLR6,XM_022417244.1,18
Endogenous,GATA3,XM_844060.1,6
Endogenous,MUC1,NM_001194977.1,7
Endogenous,CSF1,XM_005621807.2,4702
Endogenous,CXCL10,NM_001010949.1,7
Endogenous,ICAM4,XM_848909.4,26
Endogenous,NCR1,XM_849055.1,7
Endogenous,PAX5,XM_849748.1,11
Endogenous,C4BPA,XM_003434950.4,15
Endogenous,IL7,NM_001048138.1,8
Endogenous,ADA,XM_005635097.2,158
Endogenous,FYN,XM_005627719.2,1127
Endogenous,SETD2,XM_014121990.2,698
Endogenous,FCER2,XM_022407108.1,2
Endogenous,IL11,XM_022427532.1,4
Endogenous,ICAM1,NM_001003291.1,539
Endogenous,TANK,XM_005640244.3,135
Endogenous,IL26,XM_846075.2,27
Endogenous,SMAD2,XM_022421405.1,1062
Endogenous,IL15,XM_844053.1,41
Endogenous,LGALS3,NM_001197043.1,54539
Endogenous,CD99,XM_014111551.1,1488
Endogenous,SELL,XM_537201.5,29
Endogenous,CD14,XM_843653.5,31
Endogenous,HNF1A,XM_014107971.2,19
Endogenous,RELA,XM_005631473.2,860
Endogenous,PTHLH,NM_001003303.1,101
Endogenous,IL17RB,XM_022406601.1,31
Endogenous,CD79A,NM_001313834.1,9
Endogenous,TFEB,XM_014118431.2,173
Endogenous,BCL6,NM_001195404.1,408
Endogenous,CD276,XM_849111.1,203
Endogenous,HMGCR,XM_536323.6,441
Endogenous,IFNAR1,XM_003640073.4,146
Endogenous,CALHM6,XM_850260.5,21
Endogenous,VEGFC,XM_540047.6,150
Endogenous,MX1,NM_001003134.1,15
Endogenous,IL6R,XM_850012.1,11
Endogenous,GBP5,XM_547291.4,22
Endogenous,LOC476900,XM_014106246.2,10
Endogenous,KLRG1,XM_849133.1,11
Endogenous,SLC11A1,NM_001013851.1,8
Endogenous,IGHG,IGHG1_01.1,4
Endogenous,TAPBP,NM_001048101.2,1260
Endogenous,PIK3C2G,XM_014108746.2,4
Endogenous,CD5,XM_005631690.3,14
Endogenous,B2M,NM_001284479.1,5896
Endogenous,APP,NM_001293279.1,8557
Endogenous,CD80,NM_001003147.1,15
Endogenous,VSIR,XM_014112877.2,177
Endogenous,FCER1A,NM_001110766.2,6
Endogenous,TICAM2,NM_001204337.1,79
Endogenous,CREBBP,XM_003434864.4,409
Endogenous,LTB,NM_001033510.1,5
Endogenous,IL1RAP,XM_014110431.1,75
Endogenous,ADORA3,NM_001003178.1,7
Endogenous,LCN2,XM_022423769.1,51
Endogenous,EOMES,XM_845645.3,7
Endogenous,SLAMF1,NM_001003084.1,0
Endogenous,ERBB2,NM_001003217.1,183
Endogenous,GSK3B,XM_535751.2,396
Endogenous,SPIB,XM_003432720.4,16
Endogenous,SYK,XM_005615953.2,5
Endogenous,CCL20,NM_001005254.1,6
Endogenous,FGFR3,XM_005618534.2,23
Endogenous,TXK,XM_022426965.1,2
Endogenous,TNFRSF13C,XM_843968.4,349
Endogenous,IKBKG,XM_003640238.4,118
Endogenous,LTF,NM_001287076.1,4
Endogenous,IL9,XM_003431593.3,13
Endogenous,EBI3,XM_005633060.3,3
Endogenous,C1QA,XM_535367.6,21
Endogenous,LY9,XM_005640882.3,3
Endogenous,ITGA4,XM_545551.2,3
Endogenous,INPPL1,XM_542327.6,1809
Endogenous,TNFSF12,NM_001205168.1,225
Endogenous,NTRK1,XM_547525.5,2
Endogenous,EPSTI1,XM_005633925.1,38
Endogenous,CEBPB,XM_005635170.3,482
Endogenous,POU2F2,XM_014120097.1,8
Endogenous,CYBB,NM_001100291.1,4
Endogenous,TNFSF14,XM_849235.1,12
Endogenous,EPCAM,XM_005626238.1,16
Endogenous,IL18RAP,XM_538448.2,10
Endogenous,IL13RA2,NM_001003075.1,12
Endogenous,DLA-DOB,NM_001048127.1,13
Endogenous,NR1H3,XM_022405466.1,65
Endogenous,ZEB1,XM_003638879.4,739
Endogenous,CDH5,XM_546894.6,7
Endogenous,CD34,NM_001003341.1,9
Endogenous,ELANE,NM_001003378.2,13
Endogenous,AXL,XM_022405907.1,3353
Endogenous,LOC487977,XM_005639485.2,29
Endogenous,CD164,XM_532256.6,4910
Endogenous,CD274,XM_541302.2,15
Endogenous,RPS6,NM_001252170.1,16880
Endogenous,TRIB1,NM_001313808.1,55
Endogenous,CCND2,XM_849493.1,1436
Endogenous,FBXW11,XM_861445.4,281
Endogenous,TNFRSF1A,XM_005637258.1,805
Endogenous,MAP2K1,NM_001048094.1,707
Endogenous,LAMP1,XM_534193.6,3662
Endogenous,CXCL11,XM_003640114.2,15
Endogenous,DLA-DRA,NM_001011723.1,34
Endogenous,TBX21,XM_548164.2,14
Endogenous,C2,XM_014118342.2,369
Endogenous,TNF,NM_001003244.4,15
Endogenous,MSR1,XM_843168.1,22
Endogenous,BCL2L1,NM_001003072.1,560
Endogenous,SLC16A1,XM_022405026.1,121
Endogenous,CR1L,XM_005622317.2,22
Endogenous,BTK,XM_005641566.2,19
Endogenous,THY1,NM_001287129.1,1665
Endogenous,CTLA4,NM_001003106.1,31
Endogenous,DUSP1,XM_014112785.1,6900
Endogenous,MAPKAPK2,XM_014115060.2,456
Endogenous,TNKS,XM_844295.5,462
Endogenous,PDCD1,NM_001314097.1,11
Endogenous,NCR3,XM_843835.5,16
Endogenous,IL17RA,XM_543886.2,562
Endogenous,LOC483397,XM_540516.3,21
Endogenous,LOC484306,XM_014118394.2,23
Endogenous,C1S,XM_005637210.3,338
Endogenous,ATF1,XR_295821.1,405
Endogenous,CD70,XM_542136.4,62
Endogenous,CXCL12,NM_001128097.1,262
Endogenous,C1R,XM_534901.6,174
Endogenous,LOC100856270,XM_003640212.3,16
Endogenous,CD7,XM_844435.4,7
Endogenous,IL2RG,NM_001003201.1,10
Endogenous,NFATC3,XM_536809.2,352
Endogenous,STK11,XM_005633151.3,1143
Endogenous,BRAF,XM_022403736.1,221
Endogenous,GH1,NM_001003168.1,24
Endogenous,COL1A1,NM_001003090.1,34856
Endogenous,CXCL8,NM_001003200.1,36
Endogenous,TRGC2,Canis_TRGC2.1,25
Endogenous,TXNIP,XM_533037.5,3939
Endogenous,PNOC,XM_543221.6,15
Endogenous,ARG2,XM_022421753.1,30
Endogenous,CKLF,NM_001252340.1,11
Endogenous,CCL2,NM_001003297.1,372
Endogenous,PIN1,XM_542080.5,480
Endogenous,ILF3,XM_005632891.3,104
Endogenous,MRC1,XM_005617091.3,9
Endogenous,KRT14,NM_001253741.1,14
Endogenous,LOC102156614,XM_005615781.2,580
Endogenous,ACVR1,XM_022414922.1,663
Endogenous,ITGA1,XM_005619335.3,2861
Endogenous,CTSG,XM_014115810.2,21
Endogenous,TSC2,XM_859874.1,390
Endogenous,ITGAE,XM_005624962.1,30
Endogenous,CXCL13,XM_845089.3,33
Endogenous,IL4R,XM_547077.2,39
Endogenous,KLRB1,XM_005637170.1,14
Endogenous,CD58,XM_014120568.2,136
Endogenous,C1QBP,XM_546568.6,307
Endogenous,KRT8,NM_001346039.1,14
Endogenous,CDKN2A,XM_003431598.2,500
Endogenous,TERT,NM_001031630.1,16
Endogenous,RORA,XM_535503.7,274
Endogenous,ERBB3,XM_538226.6,27
Endogenous,NF1,NM_001372007.1,350
Endogenous,NLRP3,XM_843284.4,8
Endogenous,MAP3K1,XM_005617402.2,142
Endogenous,FGFR1,XM_014120029.1,1145
Endogenous,TYROBP,NM_001197117.1,24
Endogenous,POU2AF1,XM_005619799.1,10
Endogenous,IL17A,NM_001165878.1,41
Endogenous,ETS1,XM_546405.5,246
Endogenous,CFB,XM_003431676.3,58
Endogenous,CLEC5A,XM_014119959.2,25
Endogenous,IL24,XM_846427.3,19
Endogenous,LOC111094769,XM_022415962.1,23
Endogenous,BST2,XM_860510.5,41
Endogenous,IL1R2,XM_538451.6,125
Endogenous,AICDA,NM_001003380.1,29
Endogenous,LTBR,XM_005637256.3,213
Endogenous,CCL1,NM_001005252.1,26
Endogenous,IL34,XM_022419223.1,77
Endogenous,IL21R,XM_844902.4,25
Endogenous,BST1,XM_545938.6,316
Endogenous,PIK3CA,XM_545208.2,782
Endogenous,GPI,XM_848765.5,6092
Endogenous,NFATC2,XM_005635184.1,41
Endogenous,CXCR5,XM_546496.3,57
Endogenous,FOXP3,NM_001168461.1,16
Endogenous,BCR,XM_014108205.2,620
Endogenous,NT5E,XM_532221.2,1917
Endogenous,VIM,NM_001287023.1,220656
Endogenous,IL29L,NM_001114853.1,61
Endogenous,CAMP,NM_001003359.1,82
Endogenous,TLR4,NM_001002950.1,30
Endogenous,TRBC,Canis_TRBC.1,61
Endogenous,STAT5A,XM_548091.6,204
Endogenous,IL32,XM_005621651.2,46
Endogenous,CSF3,XM_022423955.1,30
Endogenous,TNKS2,XM_022412163.1,509
Endogenous,MAPK11,XM_005625711.3,34
Endogenous,CMKLR1,XM_022410212.1,45
Endogenous,BIRC5,NM_001003348.1,267
Endogenous,TLR9,NM_001002998.1,37
Endogenous,NFKBIA,XM_537413.6,719
Endogenous,LOC102156836,XM_022404387.1,79
Endogenous,THBS1,XM_544610.2,58769
Endogenous,RORC,XM_005630826.3,56
Endogenous,CR2,XM_005622319.1,49
Endogenous,FAS,XM_005636650.1,270
Endogenous,HIF1A,NM_001287163.1,3477
Endogenous,TNFRSF4,XM_546720.2,36
Endogenous,ITGB4,XM_014116208.2,28
Endogenous,CCR10,XM_844228.3,24
Endogenous,CLDN1,XM_845155.5,30
Endogenous,TREM2,XM_005627313.3,29
Endogenous,CCL5,NM_001003010.2,51
Endogenous,TNFRSF18,NM_001190744.1,28
Endogenous,APOE,XM_022425020.1,228
Endogenous,CCR6,XM_846017.4,26
Endogenous,GFAP,XM_005624376.3,18
Endogenous,KLRA1,NM_001002986.1,27
Endogenous,TNFRSF17,XM_005621530.2,20
Endogenous,CD4,NM_001003252.1,16
Endogenous,CDK1,XM_014112825.1,260
Endogenous,CD36,NM_001177734.2,29
Endogenous,NINJ2,XM_849609.3,123
Endogenous,CIITA,XM_547128.2,25
Endogenous,NFATC4,XM_005623276.3,193
Endogenous,CSF1R,XM_546306.6,17
Endogenous,TUBB3,XM_005620536.3,201
Endogenous,FPR2,XM_005616212.2,24
Endogenous,LOC606890,XM_843371.4,22
Endogenous,ITGAV,XM_014110784.1,6900
Endogenous,NKG7,XM_005616240.2,17
Endogenous,RIPK2,XM_005638102.3,109
Endogenous,COLEC12,XM_022421537.1,452
Endogenous,LOC484343,XM_022423013.1,15
Endogenous,LFNG,XM_547009.5,45
Endogenous,LOC490356,XM_022421696.1,13
Endogenous,CD83,XM_847554.5,72
Endogenous,ITGB3,NM_001003162.1,71
Endogenous,GZMA,XM_544335.2,16
Endogenous,KLRD1,NM_001048035.1,10
Endogenous,MYD88,XM_534223.6,716
Endogenous,IL12RB1,XM_005632710.1,13
Endogenous,BCL2,NM_001002949.1,86
Endogenous,LCK,XM_005617639.1,19
Endogenous,TNFSF15,XM_848586.3,20
Endogenous,CEBPA,XM_005616767.1,23
Endogenous,JAM3,XM_005619543.2,354
Endogenous,KIT,NM_001003181.1,12
Endogenous,IL6ST,XM_022405204.1,852
Endogenous,PTGS2,NM_001003354.1,47
Endogenous,IL21,NM_001003347.1,15
Endogenous,ALCAM,NM_001313804.1,1444
Endogenous,VEGFA,NM_001003175.2,1055
Endogenous,TIRAP,XM_014113300.2,89
Endogenous,MAP3K5,XM_533420.7,223
Endogenous,STAT5B,XM_548092.2,171
Endogenous,OAS2,NM_001048134.1,254
Endogenous,S100A10,XM_003432257.4,24117
Endogenous,PARP1,XM_022421711.1,461
Endogenous,LAG3,XM_005637438.2,23
Endogenous,DOCK2,XM_546246.5,27
Endogenous,CH25H,NM_001313827.1,30
Endogenous,EGR1,XM_846145.3,3128
Endogenous,SELE,NM_001003310.2,28
Endogenous,CXCR1,XM_005640640.2,19
Endogenous,IL10RA,XM_005620306.1,33
Endogenous,S100A4,NM_001003161.1,16857
Endogenous,CTSH,XM_536212.3,1587
Endogenous,CHEK2,XM_022410496.1,72
Endogenous,CD22,XM_862798.3,18
Endogenous,LOC106557449,XM_005628291.3,10
Endogenous,C8A,XM_003639022.3,21
Endogenous,LOC488947,XM_843271.5,9
Endogenous,ATRX,XM_014111550.2,567
Endogenous,TNFRSF11B,XM_003639448.4,11
Endogenous,PLAUR,XM_014119989.2,95
Endogenous,CD63,XM_005625462.1,16010
Endogenous,TP53,NM_001003210.1,297
Endogenous,CD96,XM_545094.2,16
Endogenous,AIRE,XM_022413324.1,10
Endogenous,CREB1,XM_014110992.2,330
Endogenous,PDGFRB,NM_001003382.1,1645
Endogenous,SOCS1,XM_005622079.1,110
Endogenous,CCL16,XM_537724.6,12
Endogenous,NOD1,XM_005628676.3,106
Endogenous,CEACAM1,NM_001097557.1,62
Endogenous,MGMT,NM_001003376.1,22
Endogenous,LGALS1,NM_001201488.1,12860
Endogenous,BCL10,XM_547304.2,142
Endogenous,NPNT,XM_005639244.3,26
Endogenous,CDKN1A,XM_532125.2,1219
Endogenous,PNMA1,XM_547896.6,138
Endogenous,CFD,XM_542213.6,19
Endogenous,IL17F,XM_538959.1,7
Endogenous,XCR1,XM_005632632.3,14
Endogenous,MAPK1,NM_001110800.1,1175
Endogenous,IRF3,XM_005616307.2,374
Endogenous,IL12A,NM_001003293.2,29
Endogenous,CFP,XM_548978.6,11
Endogenous,JAK2,XM_541301.2,321
Endogenous,STAT3,XM_548090.2,1236
Endogenous,LOC612539,XM_014117025.2,12
Endogenous,LOC100683403,XM_005637157.3,4
Endogenous,CCL14,XM_537723.6,9
Endogenous,HAVCR2,NM_001254715.1,8
Endogenous,BAX,NM_001003011.1,206
Endogenous,KDR,NM_001048024.1,7
Endogenous,SMAD3,NM_001170829.2,184
Endogenous,NLRC5,XM_014109333.1,8
Endogenous,IL1RL2,XM_849121.3,5
Endogenous,ESR2,XM_861041.4,26
Endogenous,CD1D,XM_005640956.2,2
Endogenous,TNFAIP3,XM_014112321.1,58
Endogenous,CCL24,NM_001003967.1,5
Endogenous,CCR2,XM_541906.1,9
Endogenous,IRF4,XM_005640152.1,2
Endogenous,CD1C,NM_001128836.1,4
Endogenous,IL6,NM_001003301.1,7
Endogenous,MAP4K2,XM_005631510.2,67
Endogenous,TGFB2,XM_545713.6,662
Endogenous,MS4A2,NM_001003172.2,7
Endogenous,ITGA2,XM_005619334.3,14
Endogenous,C5,XM_022425033.1,4
Endogenous,ITGB1,XM_022406138.1,6560
Endogenous,HAMP,NM_001007140.1,14
Endogenous,NFATC1,XM_541045.2,389
Endogenous,TNFRSF11A,XM_005615669.3,4
Endogenous,TNFRSF1B,XM_005617982.1,16
Endogenous,TNFSF13B,NM_001161710.2,14
Endogenous,MAVS,NM_001122609.1,193
Endogenous,ENTPD1,XM_005637555.3,11
Endogenous,BATF,XM_849670.1,5
Endogenous,CTSS,NM_001002938.1,35
Endogenous,CD1A6,NM_001128837.1,5
Endogenous,NOTCH1,XM_005625433.1,26
Endogenous,CCR5,NM_001012342.2,10
Endogenous,OAS3,NM_001048091.1,88
Endogenous,DNMT3A,XM_022404353.1,25
Endogenous,C9,XM_005619370.3,5
Endogenous,TIGIT,XM_545108.4,6
Endogenous,LOC480600,NM_001253735.1,4
Endogenous,CARD11,XM_005621150.3,4
Endogenous,BMI1,NM_001287063.1,316
Endogenous,IFIH1,XM_545493.4,128
Endogenous,FCER1G,NM_001003171.2,6
Endogenous,CX3CR1,NM_001284491.1,3
Endogenous,CXCL14,XM_005626560.1,7
Endogenous,CXCR3,NM_001011887.1,4
Endogenous,CX3CL1,NM_001284456.1,646
Endogenous,IFNG,NM_001003174.1,6
Endogenous,LTK,XM_022412515.1,7
Endogenous,TRAF6,XM_003432322.4,113
Endogenous,TAL1,XM_022427965.1,4
Endogenous,ATG5,XM_014118180.2,665
Endogenous,S100A8,NM_001146144.1,63
Endogenous,ARG1,XM_532053.2,23
Endogenous,RAD51,NM_001003043.1,93
Endogenous,MS4A1,NM_001048028.1,1
Endogenous,DDR1,XM_022425821.1,19
Endogenous,CD40LG,NM_001002981.1,9
Endogenous,HLA-DRB1,NM_001014768.1,7
Endogenous,NRP1,XM_003433694.2,511
Endogenous,CCL13,NM_001003966.1,176
Endogenous,CD84,XM_005640884.3,2
Endogenous,KRT18,NM_001346040.1,11
Endogenous,CD8B,XM_859954.4,20
Endogenous,IL2,NM_001003305.1,657
Endogenous,EP300,XM_022424377.1,649
Endogenous,IFNGR1,XM_003638758.2,778
Endogenous,IFGGC1,NM_001313803.1,0
Endogenous,PYCARD,XM_014114362.2,2
Endogenous,NOD2,NM_001287039.1,10
Endogenous,IL3,NM_001013835.1,4
Endogenous,NCAM1,NM_001010950.1,255
Endogenous,DEFB1,NM_001113713.1,12
Endogenous,CXCL16,XM_844211.3,173
Endogenous,PTGDR2,NM_001048107.1,10
Endogenous,PDGFC,XM_022403541.1,1705
Endogenous,CD40,NM_001002982.1,9
Endogenous,IL15RA,XM_022414662.1,22
Endogenous,PIK3C2B,XM_014111226.2,60
Endogenous,CD79B,XM_005624254.3,8
Endogenous,CDKN2C,XM_005629013.2,176
Endogenous,CDK4,XM_022424104.1,1138
Endogenous,TCF7,XM_003639372.2,38
Endogenous,ITGB2,XM_005638976.1,12
Endogenous,TAP1,NM_001284496.2,139
Endogenous,IRF5,XM_014119060.2,9
Endogenous,MAP2,XM_022415214.1,9
Endogenous,CD37,XM_541497.4,4
Endogenous,ITGAM,XM_014114359.1,4
Endogenous,MERTK,XM_005630437.3,113
Endogenous,CD1B,NM_001130830.1,8
Endogenous,CLU,NM_001003370.1,4370
Endogenous,CYLD,XM_005617569.3,628
Endogenous,STAT2,XM_014117155.1,735
Endogenous,CD28,NM_001003087.1,9
Endogenous,ICAM3,XM_003432853.4,13
Endogenous,IL13RA1,XM_538150.6,2759
Endogenous,PDPN,NM_001003220.1,3904
Endogenous,CCL21,NM_001005258.1,5
Endogenous,IRAK2,XM_005632168.3,130
Endogenous,MAP2K4,XM_022418586.1,388
Endogenous,PPBP,NM_001171772.2,8
Endogenous,IL22RA2,XM_014112310.2,5
Endogenous,MARCO,XM_005631917.3,4
Endogenous,MBL2,XM_005619088.3,6
Endogenous,PIK3CD,XM_546764.6,39
Endogenous,TNFRSF8,XM_014111450.1,7
Endogenous,CD81,XM_014120935.1,2641
Endogenous,SIGIRR,XM_022405107.1,36
Endogenous,S100A12,XM_003434905.4,20
Endogenous,LY86,XM_535877.7,2
Endogenous,LBP,XM_542993.6,174
Endogenous,CD163,NM_001048020.1,8
Endogenous,LOC475935,XM_533144.6,7
Endogenous,ISG15,XM_003639053.4,9
Endogenous,MAPK8,XM_005637467.3,664
Endogenous,CNP,XM_005624476.3,188
Endogenous,CCL19,NM_001005256.1,1
Endogenous,PALB2,XM_845578.5,64
Endogenous,RAF1,XM_005632141.1,521
Endogenous,FLT3LG,NM_001003350.1,56
Endogenous,RELB,XM_005616459.2,50
Endogenous,PRF1,XM_005618879.1,78
Endogenous,IDH2,XM_014112432.1,299
Endogenous,MKI67,XM_014108788.1,227
Endogenous,PIK3CG,XM_005630959.2,6
Endogenous,EGFR,XM_533073.2,194
Endogenous,REL,XM_005626131.1,149
Endogenous,ATG16L1,XM_845571.5,186
Endogenous,JAK3,XM_022406886.1,6
Endogenous,DMBT1,XM_014109111.2,3
Endogenous,ERBB4,XM_003434277.4,2
Endogenous,BHLHE40,XM_541795.6,401
Endogenous,IL22RA1,XM_850020.4,4
Endogenous,LOC476396,XM_005616205.2,3
Endogenous,ITK,XM_546277.2,3
Endogenous,LRP1,XM_538245.7,8826
Endogenous,CCL27,NM_001003968.1,19
Endogenous,CD3EAP,XM_022405335.1,16
Endogenous,OLIG2,XM_005638837.3,12
Endogenous,CRP,XM_545746.2,7
Endogenous,TRAC,Canis_TRAC.1,7
Endogenous,IL10,XM_850467.1,9
Endogenous,CD53,XM_003639132.2,6
Endogenous,CCL25,NM_001005259.1,4
Endogenous,IL12RB2,NM_001025399.1,9
Endogenous,CREB5,XM_022427523.1,5
Endogenous,CD160,XM_005630717.1,4
Endogenous,IL18R1,XM_005625993.3,8
Endogenous,PSMB10,XM_546869.6,28
Endogenous,IFNA7,NM_001006654.1,50
Endogenous,TP63,XM_022414176.1,1
Endogenous,IDH1,XM_014111093.2,123
Endogenous,ITGAL,XM_547024.2,2
Endogenous,CD247,XM_005622970.1,2
Endogenous,TRGC8,Canis_TRGC8.1,5
Endogenous,CD3D,XM_536556.2,3
Endogenous,THBD,NM_001006953.2,54
Endogenous,LTA,XM_843793.4,7
Endogenous,SERPINB2,XM_014106918.1,5
Endogenous,CXCR2,NM_001003151.2,7
Endogenous,TLR5,XM_005640757.2,7
Endogenous,MAP2K2,NM_001048136.1,1477
Endogenous,PTGER2,NM_001003170.1,27
Endogenous,IRAK1,XM_549367.6,197
Endogenous,CISH,XM_541873.6,15
Endogenous,IFNAR2,XM_014109800.2,21
Endogenous,TNFSF8,XM_850342.4,8
Endogenous,IRAK4,XM_005636956.2,463
Endogenous,ADGRE5,NM_001048110.1,130
Endogenous,RET,NM_001197099.1,4
Endogenous,SRC,XM_005635039.3,115
Endogenous,MMP9,NM_001003219.2,4
Endogenous,KLRK1,XM_005637160.1,386
Endogenous,CD47,NM_001080721.1,1500
Endogenous,HCST,XM_850362.1,5
Endogenous,ST6GAL1,XM_005639812.2,23
Endogenous,FOXA1,XM_847261.4,3
Endogenous,IL7R,XM_850315.1,3
Endogenous,RB1,XM_534118.2,450
Endogenous,MEF2C,XM_014112231.2,49
Endogenous,ICOS,NM_001002972.2,3
Endogenous,IL3RA,XM_014111816.1,0
Endogenous,NCF4,XM_022424475.1,6
Endogenous,ATF2,XM_005640334.3,569
Endogenous,TYMS,NM_001252174.1,200
Endogenous,IL5RA,XM_022407196.1,2
Endogenous,CD200,XM_005639479.2,17
Positive,POS_C(8),ERCC_00002.1,2084
Positive,POS_A(128),ERCC_00117.1,23755
Positive,POS_F(0.125),ERCC_00034.1,38
Positive,POS_D(2),ERCC_00092.1,537
Positive,POS_B(32),ERCC_00112.1,6335
Positive,POS_E(0.5),ERCC_00035.1,74
Negative,NEG_C(0),ERCC_00019.1,3
Negative,NEG_D(0),ERCC_00076.1,9
Negative,NEG_E(0),ERCC_00098.1,11
Negative,NEG_A(0),ERCC_00096.1,3
Negative,NEG_H(0),ERCC_00154.1,17
Negative,NEG_G(0),ERCC_00144.1,8
Negative,NEG_F(0),ERCC_00126.1,8
Negative,NEG_B(0),ERCC_00041.1,6
Housekeeping,SDHA,XM_535807.4,1947
Housekeeping,TBC1D10B,XM_022420671.1,14
Housekeeping,UBB,XM_022418619.1,47
Housekeeping,SF3A1,XM_534733.6,683
Housekeeping,ERCC3,XM_005631880.3,426
Housekeeping,ABCF1,XM_532056.5,655
Housekeeping,MRPL19,XM_532990.6,558
Housekeeping,TMUB2,XM_022422902.1,119
Housekeeping,TLK2,XM_014116391.1,193
Housekeeping,TFRC,NM_001003111.1,445
Housekeeping,POLR2A,XM_852751.1,980
Housekeeping,GUSB,NM_001003191.1,1176
Housekeeping,NRDE2,XM_014115704.2,201
Housekeeping,DNAJC14,XM_003431449.5,349
Housekeeping,G6PD,XM_538209.2,738
Housekeeping,PUM1,XM_022412399.1,256
Housekeeping,OAZ1,NM_001127234.1,1652
Housekeeping,TBP,XM_005627736.1,234
Housekeeping,STK11IP,XM_005640713.2,45
Housekeeping,PSMC4,XM_005616577.3,79
</Code_Summary>

<Messages>
</Messages>
