# Supplementary material for: Establishment and Characterization of Cell Lines from Canine Metastatic Osteosarcoma
Source: Cells. 2023 Dec 21;13(1):25. doi: 10.3390/cells13010025 (PMC10778184; doi:10.3390/cells13010025)
Supplement: Supplementary file 1 [file cells-13-00025-s001.zip › Raw Data Count Files/rcc_file_metadata.txt]

Sample_Name	Cartridge	Condition
1_BR.RCC	1	affected
1_BZ.RCC	1	affected
1_LK.RCC	1	affected
1_CnOB.RCC	1	control
1_MSU_CnOB1.RCC	1	control
1_MSU_CnOB2.RCC	1	control
2_BR.RCC	2	affected
2_BZ.RCC	2	affected
2_LK.RCC	2	affected
2_CnOB.RCC	2	control
2_MSU_CnOB1.RCC	2	control
2_MSU_CnOB2.RCC	2	control
3_BR.RCC	3	affected
3_BZ.RCC	3	affected
3_LK.RCC	3	affected
3_CnOB.RCC	3	control
3_MSU_CnOB1.RCC	3	control
3_MSU_CnOB2.RCC	3	control
