# Supplementary material for: Establishment and Characterization of Cell Lines from Canine Metastatic Osteosarcoma
Source: Cells. 2023 Dec 21;13(1):25. doi: 10.3390/cells13010025 (PMC10778184; doi:10.3390/cells13010025)
Supplement: Supplementary file 1 [file cells-13-00025-s001.zip › Supplementary Table S2 - Normalized Expression All Samples.xlsx]

## Sheet: Differential-gene-expression_no
Supplementary Table S2. Normalized Gene Expression for Indiviual Samples
Name	Gene ID	Alias	Description	MSUCnOB1-1	MSUCnOB2-1	BZ 1	BR 1	CnOB 1	LK 1	MSUCnOB1-2	MSUCnOB2-2	BZ 2	BR 2	CnOB 2	LK 2	MSUCnOB1-3	MSUCnOB2-3	BZ 3	BR 3	CnOB 3	LK 3
CD8A	403157	-	CD8a molecule	2.43481	2.30379	1.43534	3.39344	2.10489	2.78612	1.71679	1.98058	2.10545	1.75811	1.59823	1.90811	2.82039	1.53071	1.92603	1.19659	1.76535	4.02078
HMGB1	403170	HMG1	high mobility group box 1	10.2891	10.6369	11.5334	9.41395	10.7388	11.7077	10.1787	10.4798	11.2166	9.88076	10.412	11.6087	10.2269	10.5113	11.2918	11.4343	10.5429	10.8149
CTSS	403400	-	cathepsin S	5.20035	4.39125	3.55082	3.39344	4.01178	2.78612	4.78718	4.09606	3.45909	3.19869	4.40558	3.16186	4.87928	3.70063	3.17395	2.9128	4.18039	3.71411
APP	403407	ABPP	amyloid beta (A4) precursor protein	11.8686	11.5706	10.2871	13.0491	12.2842	11.8887	12.0171	11.7371	10.4954	13.6745	12.3392	12.0973	11.9313	11.6664	10.2281	12.3874	12.3207	12.965
TERT	403412	-	telomerase reverse transcriptase	2.92024	3.62571	4.43534	5.01793	3.42682	3.41415	3.71679	2.98058	4.57938	5.30831	3.2763	3.06565	3.62774	3.64619	4.17395	5.15742	2.98775	3.92562
BCL2	403416	BCL-2	B-cell CLL/lymphoma 2	5.89425	5.34818	8.70836	7.20079	6.12726	6.09487	5.69865	5.34982	6.57938	6.84558	5.70257	6.35233	5.86478	5.23115	7.97042	6.13743	5.85282	6.87558
TLR4	403417	-	toll-like receptor 4	3.69785	4.30379	3.75727	3.50891	4.42682	3.23357	4.20222	4.48308	3.63596	3.47432	4.18319	3.29513	4.62774	4.5896	4.05531	4.29612	4.50232	3.92562
PLAU	403426	-	plasminogen activator, urokinase	7.67513	7.57057	10.8126	7.79147	6.99971	10.8014	7.79147	7.41243	9.65662	8.01145	6.87621	10.1055	7.74718	7.55677	10.3183	8.31553	7.05076	10.143
BRCA1	403437	-	breast cancer 1, early onset	4.81333	5.9185	6.32611	4.76267	5.01178	7.36011	3.30175	5.62444	6.41126	3.99515	4.79986	6.72337	3.69486	5.60396	5.95945	6.32587	4.90831	6.98582
MET	403438	c-Met	met proto-oncogene (hepatocyte growth factor receptor)	7.89425	9.79964	10.1078	7.96835	10.3481	9.63616	7.92234	9.68679	9.18819	8.26591	10.1907	9.34274	7.99365	9.60574	9.56356	10.0095	10.2612	8.86065
IL2RB	403439	-	interleukin 2 receptor, beta	2.11289	2.30379	1.43534	2.1304	2.91225	1.32668	3.0953	2.20298	2.10545	0.950758	3.18319	0.79263	2.93587	1.7531	3.01349	2.19659	2.88083	1.63611
LIF	403449	-	leukemia inhibitory factor (cholinergic differentiation factor)	4.75674	4.76322	5.34223	5.76267	2.10489	5.0546	4.48233	4.34982	3.39496	5.12068	3.36376	4.71546	4.96335	4.53071	5.41788	5.08967	2.76535	4.24755
ICOS	403456	-	inducible T-cell co-stimulator	1.69785	0.303785	0.850381	2.1304	0.104892	-0.673316	1.71679	0.980583	0.935525	0.950758	0.861263	-1.79233	2.23543	0.945747	2.24795	0.389235	1.18039	1.63611
FCGR1A	403462	FCGAMMARI	Fc fragment of IgG, high affinity Ia, receptor (CD64)	3.11289	2.30379	-0.149619	2.39344	1.10489	1.32668	2.8543	2.56555	2.52049	1.53572	1.86126	-0.20737	3.14232	1.94575	1.51099	-1.61077	2.35032	2.16663
CD40LG	403468	CD154|TNFSF5	CD40 ligand	1.11289	0.303785	1.43534	1.39344	2.42682	0.326684	1.71679	0.980583	1.25745	1.53572	2.44623	-0.792332	2.82039	2.53071	2.09595	0.389235	1.50232	0.788114
CD40	403469	TNFRSF5	CD40 molecule, TNF receptor superfamily member 5	5.89425	4.47371	5.87275	6.36306	2.91225	4.99911	5.93402	3.91918	5.52049	5.23616	2.44623	4.5296	5.97689	4.3033	5.15484	4.29612	2.50232	5.44347
KLRA1	403478	LY49	killer cell lectin-like receptor subfamily A, member 1	3.69785	3.76322	3.55082	3.50891	3.42682	3.78612	3.71679	3.48308	3.18345	3.27269	4.03119	2.96256	3.99031	4.03321	2.73338	3.59869	4.13459	3.55365
RET	403494	-	ret proto-oncogene	0.112886	0.303785	1.43534	3.1304	0.104892	1.64861	0.979827	1.39562	1.74288	2.41019	1.2763	1.20767	2.23543	1.7531	1.51099	1.38923	0.765354	2.71411
TLR9	403502	-	toll-like receptor 9	3.92024	5.05867	3.17231	4.26791	5.35282	3.78612	4.25285	4.03948	2.74288	4.27269	4.48575	3.25206	4.48336	4.72711	3.92603	3.74679	4.57271	3.98975
CCL5	403522	RANTES	chemokine (C-C motif) ligand 5	4.97087	4.30379	9.53688	11.3438	5.23418	5.45597	5.46095	4.34982	8.13028	9.35057	4.94873	5.31619	5.38517	4.82839	8.65224	5.72908	5.46579	7.21102
BAX	403523	-	BCL2-associated X protein	6.85435	6.55171	6.87275	7.32417	6.85978	6.44563	6.80426	6.83025	6.27537	6.92804	6.9628	6.26295	6.99698	6.7531	7.05531	5.84045	6.86689	7.0919
CCR4	403541	-	chemokine (C-C motif) receptor 4	2.43481	1.30379	1.43534	2.1304	2.42682	1.91165	1.39486	2.20298	2.74288	1.75811	2.59823	0.207668	2.69486	2.26768	2.09595	1.19659	2.76535	2.78811
IL6ST	403545	gp130	interleukin 6 signal transducer (gp130, oncostatin M receptor)	9.02278	8.61667	8.38176	8.83638	8.83281	8.24555	9.33297	8.64592	8.95512	9.35803	9.01101	8.52847	9.15876	8.66514	8.09093	8.3376	8.88083	8.39544
CASP3	403567	-	caspase 3, apoptosis-related cysteine peptidase	6.37967	6.66134	6.59185	6.86376	6.96287	6.67541	6.88672	6.98808	7.68707	7.15533	7.18919	6.08418	6.61913	6.97365	6.27475	6.25342	7.04458	6.70459
RAD51	403568	CRAD51	RAD51 homolog (S. cerevisiae)	4.36081	6.49361	8.42781	5.09388	5.39029	7.90788	3.78718	6.73547	8.96481	6.13067	5.81546	7.77562	4.27982	6.50034	8.03977	8.63716	5.58978	7.02461
IL15	403584	-	interleukin 15	5.06708	4.88875	2.65774	4.1304	4.85978	3.64861	4.52415	4.85505	2.10545	4.16021	4.63385	2.29513	5.11807	5.37201	2.83292	2.9742	5.24648	4.32417
CCL17	403586	TARC	chemokine (C-C motif) ligand 17	7.20035	7.07197	4.37394	5.66646	7.45362	3.719	7.36641	7.39562	4.49011	5.52061	7.49547	4.18495	7.49752	7.32513	5.03455	6.58399	7.44249	4.75159
AR	403588	-	androgen receptor	1.11289	1.88875	2.43534	2.1304	1.68985	0.326684	1.97983	0.395621	1.93552	0.53572	0.276301	0.79263	2.55736	1.53071	2.73338	-0.025803	0.765354	2.16663
PTGER4	403589	-	prostaglandin E receptor 4 (subtype EP4)	5.75674	5.21068	5.5783	5.33204	2.10489	4.41415	5.66165	5.3729	3.74288	5.59461	2.86126	4.82238	5.82039	5.38869	5.38546	3.19659	3.18039	4.53228
PPARG	403606	PPAR-GAMMA	peroxisome proliferator-activated receptor gamma	3.28281	3.76322	1.85038	5.36306	3.91225	3.32668	3.78718	4.2536	3.63596	5.08004	4.13428	3.29513	3.87928	4.37201	5.40176	3.4767	4.26785	4.16663
BCL2L1	403618	BCL-XL	BCL2-like 1	8.40751	8.51324	7.57148	8.92222	8.44028	8.3011	8.36353	8.55801	8.62027	8.32145	8.40558	7.87832	8.46665	8.40518	7.42587	8.10862	8.50682	8.59418
PGR	403621	PR	progesterone receptor	7.53074	6.76322	3.17231	3.50891	2.42682	7.01318	7.57477	6.69024	0.520487	3.53572	2.86126	6.90464	7.57972	6.5896	3.56988	1.55916	3.18039	6.43773
IL13RA2	403622	-	interleukin 13 receptor, alpha 2	2.92024	3.11114	3.17231	3.50891	2.10489	4.23357	2.8543	2.20298	5.23931	4.23616	2.86126	4.33695	3.14232	2.26768	2.92603	4.51852	2.88083	4.695
IL13RA1	403623	-	interleukin 13 receptor, alpha 1	9.39598	9.11757	6.9272	9.16162	10.7048	7.78201	9.56479	8.9309	8.7763	9.4635	10.7062	8.05942	9.49635	8.9401	6.88603	8.56291	10.6737	8.23106
IL10	403628	IL-10	interleukin 10	2.69785	0.303785	-0.149619	2.39344	1.10489	0.326684	2.20222	1.98058	1.25745	1.75811	2.44623	2.11456	2.40535	1.26768	1.73338	2.08967	2.88083	1.78811
TNFRSF1A	403634	-	tumor necrosis factor receptor superfamily, member 1A	8.88767	8.84682	9.11717	8.32811	9.10489	8.37381	8.759	8.63163	7.89263	8.3127	8.92915	8.26971	8.92891	8.54007	9.07831	8.50558	8.99096	7.63611
ESR2	403639	ERBETA	estrogen receptor 2 (ER beta)	3.11289	3.30379	1.43534	3.39344	3.91225	0.911647	3.20222	2.71755	1.93552	2.12068	3.97674	0.207668	2.69486	2.7531	2.24795	1.55916	3.76535	2.55365
ESR1	403640	ERALPHA	estrogen receptor 1	4.01978	3.30379	5.60527	5.42318	2.42682	0.911647	2.8543	2.98058	2.10545	5.42649	1.86126	0.79263	3.23543	3.11567	5.95945	1.38923	2.76535	2.46619
SLAMF1	403642	SLAM	signaling lymphocytic activation molecule family member 1	2.11289	0.303785	2.43534	1.80847	2.91225	-0.673316	2.39486	2.20298	0.935525	1.27269	-0.723699	0.207668	2.55736	1.94575	1.24795	1.55916	2.63982	1.63611
CD28	403646	-	CD28 molecule	1.11289	0.303785	0.850381	-0.191525	2.10489	-0.673316	2.20222	0.395621	0.935525	2.12068	2.44623	0.79263	2.04278	0.53071	1.73338	0.974197	1.50232	0.466186
COL1A1	403651	-	collagen, type I, alpha 1	15.4809	15.4415	11.6086	14.3417	14.5717	13.0254	15.3875	15.3121	11.9957	13.9598	14.3654	12.9675	15.4088	15.3043	12.015	13.0732	14.4831	12.8624
IL1RN	403660	IL-1ra	interleukin 1 receptor antagonist	1.69785	1.30379	1.43534	1.39344	1.10489	-0.673316	1.39486	1.39562	-1.06448	0.53572	1.59823	-0.20737	1.55736	0.945747	0.926025	1.55916	1.50232	0.0511487
CTLA4	403696	CD152	cytotoxic T-lymphocyte-associated protein 4	3.11289	3.11114	3.02031	3.39344	4.01178	2.32668	3.64279	3.64355	2.74288	3.19869	4.2305	2.37759	3.99031	4.26768	3.24795	3.14412	3.88083	3.16663
HRAS	403735	H-RAS	v-Ha-ras Harvey rat sarcoma viral oncogene homolog	6.66748	7.11114	7.27665	7.37833	6.65948	5.68424	6.58469	7.03225	7.00699	7.3559	6.85373	5.59137	6.57528	6.66685	7.04497	7.28405	6.84573	4.89245
MX1	403745	-	myxovirus (influenza virus) resistance 1, interferon-inducible protein p78 (mouse)	3.11289	2.88875	11.9395	8.1031	3.27482	5.30396	4.25285	2.85505	10.1703	5.47432	3.18319	3.4556	4.04278	3.26768	12.2628	2.9742	3.08728	8.28157
CD38	403756	-	CD38 molecule	3.57232	3.76322	2.85038	3.9784	3.56432	3.64861	4.52415	3.48308	2.10545	3.80874	3.86126	2.29513	4.27982	4.23115	2.38546	1.71116	3.93528	4.19411
CD86	403764	-	CD86 molecule	2.11289	1.88875	2.43534	1.39344	1.10489	1.91165	1.97983	1.71755	0.935525	1.75811	2.08366	0.207668	2.40535	1.94575	1.73338	0.711163	2.18039	1.27354
CD80	403765	-	CD80 molecule	2.69785	2.30379	2.43534	4.20079	3.10489	2.78612	2.71679	2.39562	3.52049	4.27269	3.18319	2.6671	3.23543	3.26768	3.09595	2.9128	2.98775	3.78811
ITGB2	403770	-	integrin, beta 2 (complement component 3 receptor 3 and 4 subunit)	1.69785	1.88875	2.17231	2.61583	3.42682	0.911647	2.39486	2.39562	2.10545	2.75811	2.86126	0.529596	2.69486	1.94575	1.51099	1.84867	3.35032	2.78811
IL1A	403782	-	interleukin 1, alpha	3.69785	2.88875	2.85038	3.61583	3.10489	2.78612	3.91843	2.56555	3.10545	3.47432	3.92016	2.01502	3.82039	3.03321	3.44959	2.9128	4.13459	2.78811
IL4	403785	IL-4	interleukin 4	0.112886	1.88875	0.850381	2.1304	2.10489	1.91165	2.39486	2.85505	1.52049	1.95076	1.86126	1.01502	2.04278	0.945747	1.92603	1.38923	2.50232	1.63611
S100A4	403787	MTS1	S100 calcium binding protein A4	11.1206	10.7724	9.54561	10.7236	13.1942	12.4165	11.3055	10.896	8.68874	11.2923	13.3174	12.3611	11.2382	10.7607	10.1355	9.8249	13.2346	11.0005
ITGB3	403788	GPIIIA	integrin, beta 3 (platelet glycoprotein IIIa, antigen CD61)	5.06708	5.34818	8.43158	6.8419	5.14929	8.15957	4.88672	5.39562	8.30621	7.77094	5.42605	7.44846	5.23543	5.09549	8.54991	7.16402	5.48417	8.55365
ITGA2B	403789	GPIIB	integrin, alpha 2b (platelet glycoprotein IIb of IIb/IIIa complex, antigen CD41)	3.11289	3.11114	2.17231	2.61583	3.27482	1.91165	2.39486	3.09606	1.74288	3.34308	2.08366	2.11456	2.93587	3.19367	2.24795	2.38923	3.82425	1.78811
IL5	403790	-	interleukin 5 (colony-stimulating factor, eosinophil)	2.11289	2.62571	2.17231	1.39344	2.10489	1.91165	2.39486	1.39562	1.25745	1.53572	3.08366	0.207668	-0.764573	2.11567	2.24795	0.711163	1.98775	2.8585
GH1	403795	GH	growth hormone	5.63645	5.16177	2.17231	3.89594	4.68985	2.64861	5.41723	4.56555	3.18345	4.23616	3.86126	3.37759	5.30152	5.32079	3.51099	3.84867	4.90831	3.78811
IL18	403796	IGIF	interleukin 18 (interferon-gamma-inducing factor)	1.11289	3.11114	3.30981	1.39344	1.10489	0.326684	3.0953	0.980583	1.25745	1.75811	2.2763	0.529596	3.32289	2.7531	2.83292	0.974197	2.63982	2.16663
PTGER2	403797	-	prostaglandin E receptor 2 (subtype EP2), 53kDa	3.81333	3.62571	2.85038	3.50891	3.27482	2.13404	3.48233	3.71755	2.39496	3.12068	4.03119	-0.20737	3.75899	3.80373	1.24795	2.19659	3.63982	4.27354
FCER1G	403798	-	Fc fragment of IgE, high affinity I, receptor for; gamma polypeptide	1.69785	1.88875	-0.149619	2.39344	0.104892	0.326684	0.979827	1.71755	0.520487	1.95076	1.86126	-0.792332	2.23543	1.26768	-0.0739746	1.9742	-0.819608	1.05115
MS4A2	403799	-	membrane-spanning 4-domains, subfamily A, member 2	2.43481	2.30379	-0.149619	2.80847	2.10489	1.64861	1.97983	1.98058	0.935525	-1.04924	2.08366	0.207668	2.23543	2.11567	1.73338	2.08967	1.98775	2.27354
IFNG	403801	IFN-G|IFN-gamma	interferon gamma	2.69785	2.62571	1.43534	0.808475	2.10489	2.13404	2.71679	2.85505	1.74288	-0.0492422	1.86126	0.529596	2.55736	2.7531	0.926025	0.974197	3.18039	1.92562
VEGFA	403802	VEGF	vascular endothelial growth factor A	9.15728	10.4985	6.81616	10.6429	9.11612	9.02539	9.36209	10.6583	9.50443	10.8319	9.31933	8.62868	9.24245	10.5156	6.54808	7.58399	9.13604	11.2947
ADORA3	403805	-	adenosine A3 receptor	0.112886	0.303785	1.85038	0.808475	0.104892	1.32668	-0.605136	-0.604379	-1.06448	0.53572	2.08366	-0.20737	-0.764573	-1.05425	2.38546	1.19659	-0.819608	1.63611
KIT	403811	c-KIT	v-kit Hardy-Zuckerman 4 feline sarcoma viral oncogene homolog	3.28281	3.30379	3.30981	4.26791	3.42682	2.64861	3.0953	2.56555	2.25745	3.12068	2.86126	1.20767	3.48336	2.53071	3.09595	5.08967	2.76535	3.11004
NOS2	403822	INOS|NOS2A	nitric oxide synthase 2, inducible	3.11289	3.62571	4.09831	3.89594	1.68985	3.85025	2.71679	2.85505	4.29308	2.95076	2.44623	3.73123	2.69486	2.85264	3.88022	2.38923	2.50232	4.82374
PTEN	403832	MMAC1	phosphatase and tensin homolog	9.60073	9.63021	8.80167	9.32417	9.56227	0.326684	9.94849	9.91329	4.71688	9.97382	9.8174	0.207668	9.9376	9.82763	8.76208	9.54088	9.78772	1.27354
FN1	403845	FN	fibronectin 1	16.4165	16.084	10.6194	13.6165	15.0881	9.13082	16.5454	16.1897	11.8899	14.5008	15.0989	9.56577	16.4127	16.0051	10.5649	12.3046	15.0173	10.2093
CXCL8	403850	IL8	interleukin 8	5.20035	4.47371	11.3542	12.0152	4.56432	11.6615	5.27751	4.85505	13.0784	10.7761	4.44623	10.8076	4.52083	4.67367	10.946	12.0154	4.96175	11.1742
IL2RG	403851	-	interleukin 2 receptor, gamma	3.81333	3.88875	2.85038	2.9784	3.56432	1.91165	3.56479	3.09606	2.74288	1.95076	2.59823	0.529596	3.04278	3.5896	2.38546	3.03309	2.50232	2.27354
MAPK14	403856	-	mitogen-activated protein kinase 14	9.61273	9.42273	8.30159	8.0846	9.77378	8.45081	9.51899	9.38714	8.19762	8.04352	9.60946	8.31096	9.57861	9.43258	7.73016	7.8425	9.63982	7.91946
TP53	403869	P53	tumor protein p53	7.68274	7.57057	8.34624	7.9784	7.42682	4.81854	7.61887	7.51456	8.93129	7.44661	7.49062	4.74683	7.64482	7.50417	8.55538	7.54152	7.44249	5.16663
IL2RA	403870	CD25|IL-2RA	interleukin 2 receptor, alpha	2.92024	0.303785	2.65774	2.9784	0.104892	1.91165	1.97983	0.395621	1.93552	1.95076	1.86126	1.20767	1.55736	1.53071	2.62647	2.29613	1.18039	2.37308
NRAS	403872	N-RAS|rasp21	neuroblastoma RAS viral (v-ras) oncogene homolog	10.0347	10.0753	10.2046	9.71687	9.99516	9.68534	10.0197	10.0503	9.59195	9.85765	9.83759	9.48844	10.0184	9.93301	9.91613	9.88259	9.87214	9.37683
ABCB1	403879	MDR1|p-gp	ATP-binding cassette, sub-family B (MDR/TAP), member 1	6.20035	5.25798	2.65774	5.42318	4.42682	4.23357	6.00957	5.30251	7.14984	4.30831	4.59823	3.73123	5.99031	5.2856	2.09595	3.94382	4.53794	5.8585
ERBB2	403883	HER-2|c-erbB-2|p185erbB2	v-erb-b2 erythroblastic leukemia viral oncogene homolog 2, neuro/glioblastoma derived oncogene homolog (avian)	6.75674	6.84294	6.49424	7.29229	6.56432	6.56509	6.69865	6.83856	6.71688	7.15043	6.792	6.62973	6.79767	6.7531	6.47292	6.72908	6.75782	6.50511
MMP9	403885	-	matrix metallopeptidase 9 (gelatinase B, 92kDa gelatinase, 92kDa type IV collagenase)	0.112886	1.30379	2.17231	2.39344	1.68985	1.91165	1.39486	0.395621	2.63596	1.75811	1.2763	0.79263	2.04278	1.53071	1.24795	0.389235	1.50232	4.16663
PDPN	403886	GP40	podoplanin	11.477	10.239	7.76327	5.5364	11.0073	3.23357	11.7571	10.5087	8.09287	5.05928	11.207	3.69952	11.6614	10.4098	6.44959	1.71116	11.1648	3.11004
TNF	403922	TNFA|cTNF	tumor necrosis factor	3.81333	3.62571	2.65774	2.1304	2.68985	2.32668	3.48233	3.30251	3.52049	2.85765	3.18319	1.90811	3.40535	3.26768	2.92603	3.19659	3.63982	2.37308
CSF2	403923	GM-CSF	colony stimulating factor 2 (granulocyte-macrophage)	2.43481	1.30379	0.850381	0.808475	2.10489	2.13404	2.20222	1.71755	3.45909	1.27269	1.86126	0.79263	0.82039	1.53071	2.24795	1.38923	1.50232	2.05115
MYC	403924	-	v-myc myelocytomatosis viral oncogene homolog (avian)	9.0873	9.2286	8.41262	7.9834	9.25971	7.67541	9.15642	9.1949	8.21861	8.13315	9.28753	7.56081	9.30823	9.26655	8.42985	8.04208	9.3935	7.92971
CD4	403931	-	CD4 molecule	3.57232	3.62571	3.30981	2.9784	2.91225	2.49661	3.56479	3.48308	3.10545	2.27269	3.2763	2.37759	3.14232	3.80373	3.24795	2.38923	3.76535	3.37308
CD44	403939	-	CD44 molecule (Indian blood group)	11.6237	12.5452	10.7951	11.9065	11.5458	11.7345	11.9032	12.783	11.3893	12.2916	11.7039	12.0062	11.715	12.6086	10.2934	11.4259	11.5993	12.8833
ADORA2A	403960	-	adenosine A2a receptor	4.75674	4.21068	7.89477	6.23474	2.91225	7.2515	4.68027	4.09606	9.81511	6.67186	3.36376	7.02785	5.11807	4.50034	7.95116	6.98542	3.26785	6.19411
IL1B	403974	IL-1	interleukin 1, beta	2.11289	2.88875	2.65774	2.9784	3.10489	1.64861	2.20222	2.39562	2.25745	1.75811	1.86126	0.529596	2.23543	2.64619	1.92603	1.19659	1.98775	2.05115
ICAM1	403975	ICAM-1	intercellular adhesion molecule 1	8.74224	7.96912	9.50143	8.07994	8.26476	10.807	8.76773	7.96927	10.084	9.13811	8.35044	10.4922	8.80718	7.84661	8.89181	10.5023	8.15194	10.4316
IL12B	403976	-	interleukin 12B (natural killer cell stimulatory factor 2, cytotoxic lymphocyte maturation factor 2, p40)	1.11289	0.303785	1.85038	1.39344	1.68985	-0.673316	2.39486	0.395621	-1.06448	1.53572	1.2763	-0.20737	1.23543	1.53071	-1.07397	-0.025803	1.50232	0.466186
IL12A	403977	CLMF p35	interleukin 12A (natural killer cell stimulatory factor 1, cytotoxic lymphocyte maturation factor 1, p35)	3.43481	2.62571	3.30981	4.50891	4.80533	3.41415	3.64279	2.20298	4.45909	4.67868	4.13428	3.11456	3.14232	3.33806	3.73338	3.63716	4.88083	3.82374
CCL2	403981	-	chemokine (C-C motif) ligand 2	10.5444	9.31221	7.73302	12.6384	7.96908	8.4815	10.6475	9.35996	10.2023	12.0621	7.81546	8.6423	10.6272	9.3044	6.66074	11.7561	8.02274	7.21102
VCAM1	403982	-	vascular cell adhesion molecule 1	3.81333	2.62571	4.09831	5.93776	2.68985	5.719	2.97983	2.71755	5.93552	3.59461	3.52423	6.38758	3.87928	4.03321	2.73338	3.19659	3.35032	4.57471
IL6	403985	IL-6	interleukin 6 (interferon, beta 2)	3.69785	3.11114	3.55082	9.30433	2.42682	4.91165	2.97983	0.980583	9.32354	9.63375	2.08366	3.82238	3.62774	2.53071	3.44959	7.08272	1.98775	2.8585
PTHLH	403987	PTHRP	parathyroid hormone-like hormone	10.1297	9.42273	5.75727	6.37833	5.53116	5.64861	10.4061	9.68679	7.01234	7.08004	5.93451	5.52055	10.3731	9.56321	5.86854	4.76427	5.96175	5.93379
IL2	403989	-	interleukin 2	8.58862	8.67447	6.85038	7.02764	8.68609	6.9266	8.61887	8.61479	6.39496	7.18438	8.63605	6.59569	8.61481	8.67367	6.38546	6.93613	8.62126	6.89664
TGFB1	403998	-	transforming growth factor, beta 1	8.51803	9.01459	7.58509	8.67266	8.5015	7.77789	8.60675	8.94637	8.11543	8.71729	8.66001	7.87478	8.54149	8.83753	6.83891	7.57411	8.67024	7.48855
SELE	403999	ELAM-1|LECAM2	selectin E	2.43481	3.11114	1.85038	2.61583	2.91225	3.02712	2.8543	3.56555	3.32784	3.27269	4.08366	3.06565	3.99031	3.7531	2.62647	3.34343	4.08728	2.98975
PLA2G1B	404011	-	phospholipase A2, group IB (pancreas)	2.43481	2.30379	0.850381	2.61583	3.91225	3.41415	2.8543	3.09606	1.74288	2.53572	3.08366	2.90811	3.23543	3.33806	2.51099	1.9742	3.42832	3.32417
LGALS3	404021	CBP 35|Gal-3|Galectin-3	lectin, galactoside-binding, soluble, 3	14.6701	14.8926	10.9563	13.6049	14.9297	12.6478	14.9015	15.0806	10.8955	14.3098	15.0113	12.352	14.7863	14.9477	11.147	10.5529	14.9251	14.2658
EGFR	404306	-	epidermal growth factor receptor	7.61273	7.9185	7.65128	8.35537	6.96287	6.04093	7.67564	7.91132	7.34492	8.22921	6.87621	6.05942	7.53464	7.73038	7.77465	6.51852	6.82425	6.97794
CD34	415130	-	CD34 molecule	2.69785	1.88875	2.43534	6.57666	2.68985	2.32668	3.39486	2.71755	4.74288	5.23616	2.44623	2.59999	3.32289	3.11567	2.83292	3.14412	2.76535	3.51058
CDH1	442858	Cadherin-1|Uvomorulin	cadherin 1, type 1, E-cadherin (epithelial)	2.43481	2.30379	1.85038	1.39344	1.10489	1.91165	0.979827	1.98058	4.57938	2.53572	2.44623	1.5296	2.40535	2.26768	1.51099	0.974197	0.765354	2.78811
NFKB1	442859	-	nuclear factor of kappa light polypeptide gene enhancer in B-cells 1	8.41667	7.96912	7.41262	8.4158	8.42682	6.88127	8.41167	8.03225	7.39085	8.31926	8.37433	6.90464	8.42525	8.00374	6.87439	7.1869	8.32505	6.97794
PDGFRA	442860	-	platelet-derived growth factor receptor, alpha polypeptide	9.49659	9.65693	5.65774	10.8419	10.7039	4.91165	9.63446	9.78579	7.90994	10.7077	10.865	5.4556	9.64588	9.6217	6.16443	8.70552	10.7752	5.43197
IL21	442935	IL-21	interleukin 21	4.20035	4.00422	3.02031	1.39344	2.42682	3.13404	3.20222	3.48308	2.74288	2.75811	3.18319	1.79263	3.48336	3.7531	3.01349	2.9742	3.35032	3.55365
BIRC5	442936	-	baculoviral IAP repeat containing 5	5.43481	8.05867	10.4297	6.85287	7.41778	10.0426	6.16305	8.25049	10.3465	8.3323	7.337	10.1131	6.04278	8.18415	10.208	10.8456	7.5641	9.18043
FLT3LG	442938	-	fms-related tyrosine kinase 3 ligand	4.20035	4.30379	3.85038	5.09388	4.19236	3.41415	4.71679	3.78794	3.52049	5.14058	5.08366	3.16186	4.23543	4.40518	4.09595	2.9128	4.35032	3.71411
PTGS2	442942	COX-2	prostaglandin-endoperoxide synthase 2 (prostaglandin G/H synthase and cyclooxygenase)	4.57232	6.76322	5.82766	4.61583	4.49721	3.23357	4.91843	6.71755	6.55758	4.12068	4.83089	3.16186	4.55736	6.50799	5.26588	3.43363	4.46579	6.48855
CAMP	442947	-	cathelicidin antimicrobial peptide	4.75674	5.73005	4.60527	3.80847	5.42682	4.08157	4.64279	5.06805	4.14498	4.03822	5.63385	3.73123	4.93587	5.26768	4.24795	4.59869	5.60666	4.32417
IGF1R	442951	-	insulin-like growth factor 1 receptor	10.1087	10.475	7.56463	9.00815	10.5917	8.03749	10.2798	10.6352	7.89842	9.09669	10.7057	7.56742	10.3076	10.5591	7.36065	7.59625	10.648	8.85313
JAK1	442952	-	Janus kinase 1	9.6501	9.53501	9.90973	10.067	10.2355	8.82254	9.62729	9.44955	9.56215	9.77094	10.1108	8.61387	9.73228	9.5156	9.8853	9.14829	10.3898	9.19411
AKT3	442964	-	v-akt murine thymoma viral oncogene homolog 3 (protein kinase B, gamma)	6.7276	6.5326	5.75727	5.89594	6.85978	5.30396	6.72578	6.41799	6.41934	6.47432	6.88363	5.26295	6.78232	6.37201	5.41788	5.66536	6.77285	5.39692
FASLG	442968	FASL	Fas ligand (TNF superfamily, member 6)	3.57232	3.11114	1.43534	2.9784	3.42682	3.57461	3.8543	2.56555	2.74288	2.75811	3.79986	2.96256	2.93587	2.85264	2.92603	1.84867	2.63982	3.95804
CLU	442971	GP80	clusterin	8.32234	8.56117	12.4117	11.2168	11.4475	11.1556	8.1795	8.53005	12.1003	11.7462	11.3697	11.5528	8.25224	8.68046	11.752	11.0021	11.4904	11.6974
MGMT	442978	-	O-6-methylguanine-DNA methyltransferase	4.01978	3.88875	3.02031	1.80847	3.56432	1.91165	3.8543	2.98058	1.93552	3.34308	3.73573	1.90811	4.36471	3.70063	1.73338	2.84867	3.70395	2.05115
ELANE	442980	ELA2	elastase, neutrophil expressed	2.43481	1.88875	1.85038	2.61583	2.68985	0.911647	2.56479	1.98058	0.935525	2.53572	2.97674	1.5296	3.48336	2.64619	2.09595	1.71116	2.98775	2.05115
CD3E	442981	-	CD3e molecule, epsilon (CD3-TCR complex)	1.69785	1.30379	1.43534	1.80847	2.10489	0.326684	1.97983	1.39562	1.74288	0.53572	2.08366	-0.20737	3.04278	2.7531	2.38546	1.19659	2.18039	1.63611
AICDA	442983	AID	activation-induced cytidine deaminase	3.92024	4.00422	5.60527	3.26791	3.91225	3.13404	3.78718	3.78794	3.10545	2.95076	4.13428	2.85152	4.36471	4.26768	5.15484	3.59869	4.13459	3.37308
PDGFRB	442985	PDGFR-1	platelet-derived growth factor receptor, beta polypeptide	10.1325	9.70039	4.43534	9.1349	9.95976	5.23357	10.1958	9.82503	4.71688	8.78839	9.96017	5.37759	10.1265	9.65224	4.38546	5.83218	9.88861	4.82374
IL13	442990	-	interleukin 13	1.11289	0.303785	2.17231	1.39344	2.10489	1.64861	1.71679	0.395621	1.25745	2.41019	2.86126	1.6671	3.04278	2.64619	0.510988	0.711163	2.50232	2.71411
MST1R	444854	-	macrophage stimulating 1 receptor (c-met-related tyrosine kinase)	4.28281	2.62571	0.850381	6.03729	2.42682	1.32668	3.39486	3.09606	1.52049	6.17958	2.59823	1.79263	3.55736	2.7531	0.510988	-0.025803	2.88083	2.55365
CCL13	445451	MCP-4	chemokine (C-C motif) ligand 13	6.55583	6.85837	5.43534	6.01793	6.64405	4.99911	6.73471	6.94251	5.7557	5.93944	6.73573	5.31619	6.76681	6.67367	5.26588	5.36651	6.49327	5.52147
CCL24	445452	-	chemokine (C-C motif) ligand 24	4.86777	2.88875	1.85038	9.4809	2.68985	0.911647	4.82113	1.71755	1.93552	5.67868	1.59823	0.207668	4.52083	2.26768	2.24795	1.9742	1.50232	1.27354
CCL27	445454	CTACK	chemokine (C-C motif) ligand 27	3.81333	2.62571	3.02031	2.80847	3.10489	1.91165	3.64279	2.56555	2.52049	2.6512	3.52423	2.01502	3.55736	3.46931	3.31834	1.84867	2.63982	2.27354
MUC1	448784	-	mucin 1, cell surface associated	1.11289	1.88875	5.02031	5.26791	2.91225	3.97054	1.39486	0.980583	4.18345	5.50535	2.08366	3.49307	1.82039	2.26768	4.70739	5.2596	1.98775	4.19411
CCL4	448786	SCYA4	chemokine (C-C motif) ligand 4	4.5052	3.62571	1.85038	2.1304	1.10489	0.911647	3.48233	3.39562	2.74288	2.27269	2.97674	-0.20737	4.82039	3.53071	2.24795	0.711163	3.26785	1.78811
CCL3	448787	CCL3L1|CCL3L3	chemokine (C-C motif) ligand 3	2.11289	1.30379	1.85038	2.61583	2.10489	1.64861	1.97983	2.71755	1.93552	2.27269	1.86126	0.207668	2.40535	2.26768	2.38546	1.71116	1.50232	2.16663
CCL1	448788	-	chemokine (C-C motif) ligand 1	3.28281	3.76322	1.43534	2.39344	3.27482	2.64861	3.20222	3.39562	2.52049	3.19869	3.97674	2.11456	3.69486	3.26768	3.56988	3.03309	4.08728	2.55365
CCL26	448789	-	chemokine (C-C motif) ligand 26	2.11289	1.88875	0.850381	2.80847	0.104892	-0.673316	1.39486	0.980583	0.935525	2.12068	1.59823	-0.20737	1.82039	-0.0542528	0.926025	1.19659	1.76535	2.16663
CCL20	448790	-	chemokine (C-C motif) ligand 20	4.01978	2.62571	5.17231	4.71537	2.10489	5.61209	3.91843	1.98058	7.25294	4.08004	1.86126	5.21889	4.04278	2.7531	4.51099	3.9128	1.76535	3.11004
CCL8	448792	MCP-2	chemokine (C-C motif) ligand 8	4.20035	3.62571	1.85038	8.83638	2.42682	4.53614	4.43926	3.20298	8.22785	8.5263	1.86126	3.90811	4.44488	3.33806	1.24795	9.18933	2.35032	2.63611
CCL19	448793	-	chemokine (C-C motif) ligand 19	1.11289	0.303785	-0.149619	0.808475	0.104892	1.32668	0.394864	1.39562	0.935525	-1.04924	-0.723699	0.207668	1.82039	0.945747	0.510988	1.19659	1.18039	1.46619
CCL28	448795	-	chemokine (C-C motif) ligand 28	3.43481	2.30379	1.85038	2.1304	2.42682	0.326684	1.97983	1.98058	0.935525	2.6512	1.2763	1.6671	1.82039	2.26768	2.62647	1.55916	1.98775	1.92562
CCL21	448796	-	chemokine (C-C motif) ligand 21	2.43481	2.30379	1.85038	1.39344	2.91225	0.911647	-0.605136	0.980583	0.935525	0.950758	1.59823	0.207668	2.04278	2.11567	1.24795	0.711163	1.76535	-1.53381
CCL25	448798	-	chemokine (C-C motif) ligand 25	2.92024	1.30379	1.43534	4.56336	2.68985	1.64861	2.8543	2.20298	2.10545	3.80874	1.2763	1.79263	2.04278	0.945747	1.51099	1.71116	1.98775	3.05115
CCR3	448802	-	chemokine (C-C motif) receptor 3	3.43481	3.88875	0.850381	2.9784	3.10489	1.32668	3.71679	4.20298	0.520487	2.53572	3.52423	2.20767	3.93587	3.64619	1.92603	0.389235	3.50232	3.32417
TLR2	448807	-	toll-like receptor 2	4.11289	4.21068	5.02031	5.87456	3.91225	5.68424	3.78718	4.09606	6.00161	5.52061	4.40558	6.03422	3.93587	3.5896	4.88022	5.03309	4.57271	6.31168
HSD11B1	449023	-	hydroxysteroid (11-beta) dehydrogenase 1	4.36081	3.47371	3.30981	2.39344	6.91225	2.32668	3.97983	2.20298	1.74288	1.95076	6.58918	3.49307	4.32289	3.5896	3.92603	1.19659	7.03837	2.16663
CCND1	449028	-	cyclin D1	8.22141	9.90184	2.85038	6.70329	8.99668	5.719	8.34615	9.78471	8.52049	6.1005	8.9593	5.61706	8.35437	9.81148	2.83292	7.91083	9.07672	4.87558
CXCL12	449622	SDF1	chemokine (C-X-C motif) ligand 12	5.01978	4.21068	3.65774	8.85287	7.43581	2.49661	4.25285	4.56555	2.39496	8.78839	7.30972	3.06565	4.04278	4.3033	2.92603	5.62764	7.70003	3.46619
BRCA2	474180	-	breast cancer 2, early onset	4.69785	6.00422	7.09831	4.85287	5.68985	6.91165	4.56479	5.83856	6.42738	4.59461	6.07072	6.41712	4.82039	5.67367	6.97042	6.74679	5.86689	6.30539
IFNA7	474181	CaIFN-alpha 7	interferon, alpha 7	5.24217	4.55171	3.17231	2.61583	4.96287	4.18467	5.37214	4.44001	4.57938	3.27269	4.92016	2.73123	5.62774	4.70063	4.01349	2.71116	4.73498	4.8585
THBD	474355	TM	thrombomodulin	3.43481	4.47371	4.97966	5.66646	4.62845	5.78612	2.39486	4.2536	5.56488	4.44261	5.03119	5.69952	3.55736	3.64619	4.97042	6.6419	5.03837	5.45487
CD63	474391	-	CD63 molecule	13.3308	13.5935	12.0467	12.3264	13.3868	11.8275	13.3604	13.5695	11.7533	12.4166	13.243	11.8185	13.2657	13.4553	11.7438	11.0819	13.2056	11.7439
REL	474606	-	v-rel avian reticuloendotheliosis viral oncogene homolog	6.65205	6.66134	7.11717	6.9983	6.47993	6.84238	6.8706	6.95021	7.07508	7.62318	6.49547	6.50229	7.02333	6.96256	6.70739	6.97044	6.61502	7.83032
ATG12	474636	-	autophagy related 12	3.11289	3.11114	3.75727	3.89594	3.27482	4.18467	3.39486	2.85505	3.39496	3.34308	3.52423	4.11456	2.93587	3.33806	2.92603	1.71116	3.50232	4.51058
RPS6	474722	-	ribosomal protein S6	13.6651	13.3974	13.3728	12.5255	13.2676	12.8727	13.7473	13.4477	12.424	12.5789	13.3193	13.0537	13.685	13.3305	13.3248	12.4924	13.2439	12.8408
C5	474816	-	complement component 5	1.69785	1.30379	1.43534	0.808475	0.104892	1.32668	-0.605136	0.980583	0.935525	-1.04924	1.2763	0.529596	2.40535	1.53071	0.510988	1.55916	1.18039	1.05115
ARG1	474823	-	arginase 1	3.28281	1.88875	1.85038	2.61583	3.42682	0.911647	3.0953	2.98058	2.10545	2.53572	3.79986	2.59999	2.93587	3.11567	2.24795	2.19659	3.63982	1.63611
DLA88	474836	DLA-88	MHC class I DLA-88	8.91055	9.94403	10.9158	9.37833	9.97987	9.14367	8.90662	9.77932	10.015	8.632	9.94961	8.99883	8.99698	9.87501	10.7338	7.55414	9.94111	9.70638
DLA-64	474838	-	MHC class I DLA-64	4.01978	4.82735	8.10777	7.06586	5.14929	5.37108	4.64279	4.2536	7.34492	5.52061	5.18319	5.04056	5.09341	4.92303	8.40782	4.43363	5.08728	6.26709
C2	474853	-	complement component 2	7.21092	7.23452	6.05983	8.74217	7.46244	6.6213	7.42829	7.12354	6.12535	8.54321	7.80378	6.48379	7.31758	7.19841	6.17395	7.19013	7.73114	6.91327
HLA-DRB1	474860	DLA-DRB1|LA-DRB	MHC class II DLA DRB1 beta chain	1.69785	3.11114	0.850381	2.9784	1.10489	0.911647	2.8543	2.56555	1.74288	0.53572	2.08366	1.37759	2.69486	2.40518	1.51099	0.974197	1.98775	1.92562
DLA-DQA1	474861	DLA-DQA|dqa 7	major histocompatibility complex, class II, DQ alpha 1	3.28281	3.11114	1.43534	2.9784	2.42682	2.13404	3.39486	2.56555	2.10545	2.27269	2.73573	1.6671	3.55736	2.94575	1.92603	1.84867	2.98775	2.63611
DLA-DQB1	474862	DLA-DQB	major histocompatibility complex, class II, DQ beta 1	2.92024	1.30379	1.85038	2.1304	1.68985	-0.673316	1.71679	2.20298	-0.0644752	-0.0492422	2.08366	-0.20737	2.82039	1.26768	0.510988	1.19659	0.765354	1.92562
PSMB8	474865	ATP6V0D2	proteasome (prosome, macropain) subunit, beta type, 8 (large multifunctional peptidase 7)	3.11289	0.303785	1.85038	-0.191525	1.10489	1.64861	1.71679	-0.604379	2.10545	1.53572	2.86126	1.20767	1.82039	-1.05425	2.09595	-0.025803	2.35032	2.27354
TAP1	474866	APT1	transporter 1, ATP-binding cassette, sub-family B (MDR/TAP)	6.09017	6.47371	8.15872	6.31627	6.33371	6.70172	6.43926	6.38431	7.78727	5.6512	6.39524	6.51145	6.53005	6.1552	8.17869	5.45532	6.59824	6.67564
PSMB9	474867	-	proteasome (prosome, macropain) subunit, beta type, 9 (large multifunctional peptidase 2)	6.66748	5.62571	9.99376	6.25142	6.84636	6.13404	6.83781	5.93478	8.46691	4.80874	6.81546	6.69551	6.82039	5.79124	10.0624	3.94382	6.76535	6.34883
CDKN1A	474890	-	cyclin-dependent kinase inhibitor 1A (p21, Cip1)	11.0115	9.91112	8.72996	7.50196	9.45583	5.53614	11.151	9.97682	6.95789	7.87557	9.52778	5.59999	11.046	9.9043	7.97042	5.15742	9.42237	7.50511
NT5E	474984	-	5'-nucleotidase, ecto (CD73)	7.32234	8.99029	8.0052	6.0564	10.3635	5.34905	7.03149	8.77932	7.15953	7.3258	10.1809	5.18495	7.28528	8.92731	7.25694	6.30212	10.2255	5.57471
MAP3K7	474996	-	mitogen-activated protein kinase kinase kinase 7	8.45274	8.28678	7.68327	7.62226	7.88625	7.14686	8.45826	8.2995	7.76525	7.8962	7.87993	7.46033	8.35437	8.17697	7.58424	7.17387	7.85635	7.43197
CD164	475020	-	CD164 molecule, sialomucin	10.6286	10.7896	9.61691	10.7554	11.5322	9.83942	10.7957	10.8945	10.0506	10.6872	11.5378	9.83657	10.7506	10.7373	9.56356	9.72797	11.4565	9.68838
FYN	475032	-	FYN oncogene related to SRC, FGR, YES	9.72391	9.79163	6.13578	9.65866	9.28231	8.10476	9.94079	9.90836	9.58747	9.80016	9.41457	8.40857	9.93587	9.75149	5.82084	8.1804	9.31225	8.24755
PTK2	475108	-	protein tyrosine kinase 2	9.5159	9.58687	10.2913	9.73773	9.07356	9.48782	9.41723	9.53261	9.45024	10.4066	9.19218	9.468	9.50104	9.48394	10.0884	10.4353	9.12876	9.57732
CREB5	475266	-	cAMP responsive element binding protein 5	2.69785	2.30379	3.75727	5.33204	0.104892	2.49661	1.71679	-0.604379	3.97992	5.17958	1.59823	3.20767	1.55736	1.53071	4.05531	4.31997	2.18039	3.89245
CDKN2C	475359	-	cyclin-dependent kinase inhibitor 2C (p18, inhibits CDK4)	4.69785	6.41231	9.32002	5.64136	6.95038	8.72329	5.56479	6.65301	8.08527	6.40197	6.73573	8.62763	5.27982	6.68046	9.44172	9.42266	6.97481	7.50511
BRAF	475526	-	v-raf murine sarcoma viral oncogene homolog B1	7.11289	6.85837	8.7452	6.42318	6.97526	6.29247	7.12278	7.08911	6.58658	6.70565	7.0642	5.85872	7.31758	7.09041	8.47677	6.31405	7.23024	6.39692
IDO1	475574	INDO	indoleamine 2,3-dioxygenase 1	3.92024	2.88875	10.0065	4.50891	3.27482	3.23357	2.20222	3.20298	4.84242	1.53572	1.86126	2.29513	3.48336	3.03321	9.97042	0.711163	2.76535	3.11004
TNKS	475603	-	tankyrase, TRF1-interacting ankyrin-related ADP-ribose polymerase	8.01978	7.42273	7.83907	7.83084	8.09925	7.38197	8.0602	7.775	7.51673	8.07229	8.12805	7.49076	8.03309	7.74665	8.03716	7.35213	8.01644	8.18043
FAT1	475621	FAT	FAT atypical cadherin 1	10.2292	9.57057	9.9471	10.0289	10.1466	9.52513	10.1572	9.53389	10.5354	10.1175	10.149	9.31685	10.2633	9.48297	9.54165	10.3622	10.2404	9.7898
IRF2	475633	-	interferon regulatory factor 2	8.95524	8.34818	8.02531	6.92742	8.44919	5.85025	9.0495	8.51715	7.14498	6.89913	8.41329	6.32661	8.99698	8.39283	7.95393	6.3081	8.45884	5.87558
TXNIP	475829	-	thioredoxin interacting protein	10.8081	10.0111	9.28709	5.5364	11.3125	6.32668	10.8625	9.97021	5.20231	5.08004	11.2199	6.5341	10.9083	10.0037	8.93865	6.62285	11.2552	5.87558
S100A10	475851	-|ENSCAFG00000023111	S100 calcium binding protein A10	12.8325	13.249	13.1401	12.3103	13.6497	11.7637	13.0084	13.4166	12.5085	12.6647	13.8341	11.9411	13.0561	13.3697	13.2599	12.5704	13.8076	11.3444
SLC16A1	475856	MCT1	solute carrier family 16, member 1 (monocarboxylic acid transporter 1)	6.24217	6.18643	7.04021	5.95822	6.42682	7.02017	6.28968	6.41799	7.19762	5.78365	6.19516	6.86945	6.46425	6.74665	7.14519	6.3376	6.60666	6.87133
CD36	475931	-	CD36 molecule (thrombospondin receptor)	3.69785	3.47371	6.60527	1.80847	3.56432	2.49661	2.97983	3.56555	3.52049	2.6512	4.13428	2.4556	3.75899	3.5896	7.90044	3.24722	3.63982	3.32417
LOC475935	475935	-|ENSCAFG00000006485	interferon-induced transmembrane protein 1-like	1.69785	1.30379	1.43534	1.80847	0.104892	-0.673316	0.394864	0.395621	1.52049	0.950758	2.08366	-0.792332	2.69486	1.26768	1.73338	1.19659	2.18039	0.0511487
CD59	475945	-|ENSCAFG00000028508	CD59 molecule, complement regulatory protein	8.46161	9.40707	7.91108	9.48267	10.7333	9.74559	8.56479	9.3928	8.38054	9.7313	10.7378	9.56632	8.63631	9.38038	7.61602	6.99656	10.7464	9.24591
SERPING1	475966	-	serpin peptidase inhibitor, clade G (C1 inhibitor), member 1	9.35606	9.2782	5.55082	7.98838	10.0922	5.18467	9.34761	9.38146	3.39496	8.4204	10.082	6.19635	9.47979	9.40927	5.07577	4.36651	10.193	7.00922
MARCO	476117	-	macrophage receptor with collagenous structure	1.69785	1.88875	1.43534	1.39344	1.68985	1.32668	1.71679	1.39562	1.25745	1.95076	1.2763	0.79263	1.23543	-0.0542528	2.38546	1.19659	1.50232	1.27354
MAP3K5	476215	-	mitogen-activated protein kinase kinase kinase 5	6.92024	5.66134	8.2427	5.66646	7.41778	5.61209	6.87868	5.90342	6.49777	5.56547	7.0772	5.23004	7.16616	5.93443	8.12324	4.63716	7.19162	5.02078
FABP7	476278	-	fatty acid binding protein 7, brain	2.92024	2.30379	2.17231	3.1304	3.10489	2.64861	3.20222	3.64355	3.02299	2.53572	2.08366	1.37759	3.75899	3.33806	1.73338	2.19659	3.08728	0.788114
ANXA1	476322	-	annexin A1	13.238	13.7161	13.2557	12.1287	13.9772	14.2863	13.134	13.5971	12.5734	13.1498	13.7314	14.0529	13.1807	13.636	13.0349	12.5646	13.856	14.0589
IRF3	476412	-|ENSCAFG00000003594	interferon regulatory factor 3	6.86777	6.9037	6.2427	7.61583	7.7196	6.18467	7.35487	7.13033	5.34492	7.23616	7.8232	6.07185	7.02984	7.11065	6.28358	5.78155	7.80244	6.33037
APOE	476438	-	apolipoprotein E	10.4483	6.74673	2.85038	6.8197	6.93778	3.91165	10.7185	6.96548	3.32784	6.1005	7.10919	3.41712	10.6175	6.85864	3.31834	3.8155	7.16908	3.92562
PVR	476439	-	poliovirus receptor	5.99553	6.13668	7.66416	7.73329	5.56432	7.04778	5.88672	6.12354	7.48627	7.23616	5.79986	6.73515	5.99031	5.97917	7.58066	7.38076	5.73498	6.88825
PLAUR	476446	-	plasminogen activator, urokinase receptor	6.28281	7.18643	4.37394	7.21787	6.12726	6.49661	6.43926	6.98808	6.05447	6.31708	5.84616	6.04687	6.30152	6.89994	4.92603	4.92839	5.85282	6.97001
TYROBP	476477	-	TYRO protein tyrosine kinase binding protein	3.69785	2.88875	4.2427	3.61583	3.42682	3.41415	2.97983	2.98058	2.39496	2.75811	3.86126	1.79263	3.82039	3.7531	3.56988	3.34343	3.76535	3.05115
CD22	476485	-	CD22 molecule	3.81333	4.00422	3.30981	3.1304	3.56432	2.13404	3.39486	3.48308	3.02299	2.75811	3.44623	1.79263	4.14232	3.85264	3.24795	2.19659	3.88083	2.63611
ATG7	476533	-	autophagy related 7	6.89425	6.6961	6.40497	6.78575	6.88625	5.51651	6.92625	6.85505	5.66345	6.16993	6.83854	5.65888	6.79002	6.80993	5.82084	5.84045	7.05076	5.99757
IL5RA	476553	-	interleukin 5 receptor, alpha	1.11289	0.303785	1.43534	0.808475	0.104892	1.64861	1.71679	0.395621	-0.0644752	0.53572	0.276301	1.20767	1.23543	0.53071	0.926025	0.711163	1.50232	0.0511487
IL17RB	476587	-	interleukin 17 receptor B	4.36081	5.05867	2.17231	3.39344	4.27482	5.28088	4.43926	5.39562	1.74288	2.6512	4.2305	5.12653	4.72728	5.1552	2.51099	2.08967	4.30967	5.15269
SETD2	476643	-	SET domain containing 2	8.9894	8.83517	8.71147	8.8197	9.05034	8.4941	8.94369	8.72878	8.51861	8.78523	8.72338	8.47796	8.91491	8.6889	8.40581	8.48858	8.98614	8.78473
SMARCA4	476710	-	SWI/SNF related, matrix associated, actin dependent regulator of chromatin, subfamily a, member 4	7.90079	7.85068	8.46509	7.27608	7.49721	8.01668	8.06729	8.08212	8.2552	7.20815	7.90201	7.86409	7.96675	7.85564	8.1257	8.00945	7.83144	7.74464
TYK2	476714	-	tyrosine kinase 2	7.40751	7.89624	8.01025	7.31627	7.84636	7.40883	7.41167	7.63403	7.38674	7.14058	7.62945	7.10249	7.30152	7.67026	8.15003	6.6607	7.69214	7.51603
C3	476728	-	complement component 3	5.01978	4.11114	3.55082	3.39344	6.01178	4.49661	4.68027	3.56555	4.02299	3.6512	6.2763	5.34722	4.62774	3.85264	3.44959	3.19659	6.19162	3.27354
LOC476900	476900	MS4A4A|ENSCAFG00000010365	membrane-spanning 4-domains subfamily A member 4A-like	2.43481	2.62571	3.17231	1.80847	3.27482	1.32668	2.97983	2.20298	2.39496	2.27269	2.59823	1.79263	3.04278	2.64619	2.38546	2.08967	2.50232	2.37308
RB1	476915	-	retinoblastoma 1	7.76394	7.99727	7.32611	7.04688	7.99971	6.45597	8.1397	8.09952	7.32354	6.8874	8.09008	6.6423	7.87567	7.90575	6.62647	6.2901	7.90149	7.73765
LCP1	476921	-	lymphocyte cytosolic protein 1 (L-plastin)	6.69785	6.5326	0.850381	7.54318	5.27482	4.37108	6.93402	6.34982	2.52049	7.09031	5.13428	3.56522	6.63631	6.63225	1.24795	3.34343	5.35032	5.18043
EPSTI1	476931	-	epithelial stromal interaction 1 (breast)	3.81333	1.30379	5.93784	3.71537	4.42682	4.32668	4.20222	2.85505	3.39496	3.34308	4.52423	3.88009	3.32289	2.26768	6.22981	3.4767	4.85282	5.78811
LAMP1	476995	-	lysosomal-associated membrane protein 1	10.9	10.7936	10.1891	10.4613	11.1411	9.76131	10.9901	10.8576	9.245	10.3586	11.1147	9.71546	11.0628	10.8802	10.1875	9.67	11.2485	10.1368
MYD88	477024	-	myeloid differentiation primary response 88	8.65205	8.57991	10.2123	8.65396	8.7631	8.77995	8.71679	8.54028	9.17512	8.2591	8.76012	8.49307	8.76486	8.48102	10.2797	8.1804	8.77844	8.57993
MME	477120	-	membrane metallo-endopeptidase	8.98633	9.86221	7.69587	7.90123	10.3972	7.35459	8.82949	9.80819	8.17154	8.04615	10.2924	7.6834	8.89542	9.70063	7.90617	7.69302	10.3039	7.7022
PCNA	477166	-	proliferating cell nuclear antigen	8.11289	8.09169	9.54909	8.21362	7.87308	9.81753	8.34906	8.05383	10.2603	8.03291	7.90201	9.66864	8.30152	8.02523	9.65224	9.87406	8.1052	8.68172
ADA	477236	ADA-like	adenosine deaminase	7.01978	8.3806	7.84473	8.2638	6.49721	7.541	6.83781	8.44547	8.49586	8.01415	6.58008	7.5296	6.96335	8.40927	7.73338	7.12055	6.49327	7.72121
ATG16L1	477412	-	autophagy related 16-like 1 (S. cerevisiae)	6.79939	6.66134	6.50859	6.36306	6.58063	5.9849	6.71679	6.85505	6.10545	6.18916	6.81546	5.92191	6.68664	6.90575	6.38546	6.20302	6.75025	6.05115
OAS3	477490	-	2'-5'-oligoadenylate synthetase 3, 100kDa	6.30271	5.97621	10.1253	8.26791	5.93778	6.19705	6.52415	5.83856	8.8379	7.86365	5.73573	5.43649	6.58416	5.87648	10.4174	4.57906	5.53794	6.97794
MAPK1	477575	ERK2	mitogen-activated protein kinase 1	9.84251	9.6961	9.53338	9.51583	9.3926	9.02886	9.95329	9.88747	9.51578	10.6072	9.47475	9.24659	9.86114	9.61286	8.71882	9.08185	9.34906	9.92049
KRT18	477601	CK18	keratin 18	2.92024	0.303785	3.30981	3.1304	2.10489	1.32668	2.97983	1.39562	2.25745	2.41019	2.73573	0.79263	3.23543	1.94575	3.38546	1.71116	3.18039	2.92562
KRT7	477602	CK7	keratin 7	2.43481	2.30379	3.55082	6.28421	2.42682	2.32668	0.979827	1.98058	7.26644	6.36015	3.44623	1.20767	2.04278	0.53071	4.17395	7.71791	2.35032	3.05115
PIK3C2G	477681	-	phosphatidylinositol-4-phosphate 3-kinase, catalytic subunit type 2 gamma	2.92024	3.47371	3.02031	3.1304	2.42682	1.91165	2.8543	1.71755	1.25745	2.75811	1.2763	1.90811	3.69486	2.94575	3.17395	2.29613	2.63982	2.46619
CD163	477704	-	CD163 molecule	1.11289	2.30379	4.02031	0.808475	1.10489	0.911647	0.394864	1.39562	1.52049	0.950758	2.2763	-0.20737	2.04278	1.26768	3.92603	1.55916	1.50232	1.63611
C1R	477707	-	complement component 1, r subcomponent	8.22141	6.67882	7.67693	8.96329	6.74875	7.10804	8.0495	6.72654	6.04405	8.96617	6.71924	6.75841	8.13931	6.7073	7.35648	6.86497	6.69609	6.7836
MAPK8	477746	-	mitogen-activated protein kinase 8	8.10724	8.23452	7.25977	8.54318	8.67095	7.85025	8.38071	8.49628	8.23473	8.99788	8.65134	7.86051	8.31758	8.10814	7.36482	8.61444	8.66219	8.67442
CHUK	477796	-	conserved helix-loop-helix ubiquitous kinase	5.86777	5.25798	6.97966	6.1304	5.19236	5.86584	5.80426	5.75317	7.01767	5.62318	5.59823	5.91503	6.00361	5.5751	6.90331	6.58399	5.62334	5.55365
LYN	477886	-	v-yes-1 Yamaguchi sarcoma viral related oncogene homolog	9.70347	10.0949	7.78702	7.50891	9.72511	7.83844	9.57726	10.1737	8.19291	7.59461	9.83663	7.86588	9.67006	10.0286	7.15965	7.53134	9.85105	7.65601
RIPK2	477936	-	receptor-interacting serine-threonine kinase 2	6.7128	6.62571	7.47243	6.33204	5.85978	7.42472	6.60432	6.33814	7.71688	7.13563	6.04449	7.03422	6.59298	6.5156	7.12078	6.49776	6.14618	6.92971
NRP1	477955	-	neuropilin 1	9.31256	9.05533	7.75727	9.16603	8.06489	8.3011	9.65343	9.48573	7.29747	9.68377	8.27348	8.34978	9.59518	9.18892	8.00017	9.17795	8.17191	8.61466
ITGB1	477956	-	integrin, beta 1 (fibronectin receptor, beta polypeptide, antigen CD29 includes MDF2, MSK12)	12.0733	12.178	11.1542	10.9397	11.9933	11.0127	12.0886	12.1854	11.0558	11.1131	11.9558	11.0851	12.0723	12.1592	10.7711	10.9808	12.0032	11.3127
ZEB1	477966	-	zinc finger E-box binding homeobox 1	8.62464	8.42791	8.29746	7.9983	9.00274	7.30396	8.76555	8.59284	7.98537	8.30831	8.80573	6.86945	8.75703	8.52506	7.88603	8.1052	8.92017	8.01115
VIM	477991	-	vimentin	16.0643	16.9443	16.27	14.8701	17.0797	15.7004	16.1091	16.9616	16.102	15.784	17.0277	15.6692	16.1627	16.9834	16.0284	16.4133	17.1391	15.8094
MAP3K1	478061	-	mitogen-activated protein kinase kinase kinase 1, E3 ubiquitin protein ligase	5.78531	4.55171	7.77519	6.43783	5.53116	6.24555	6.00957	5.60507	6.66345	6.71231	6.42605	6.90811	5.80528	5.24953	7.3054	7.24722	5.80975	6.24097
LCK	478151	-	lymphocyte-specific protein tyrosine kinase	3.43481	3.76322	4.75727	5.16603	3.68985	4.64861	3.78718	2.56555	4.32784	5.63726	3.52423	4.29513	3.55736	3.99014	4.94839	4.78155	3.88083	4.84123
C1QA	478194	-	complement component 1, q subcomponent, A chain	4.20035	4.11114	2.17231	3.1304	3.27482	2.49661	3.56479	2.98058	2.39496	3.12068	3.66862	2.5296	3.04278	3.26768	3.09595	1.9742	3.26785	2.63611
MTOR	478232	FRAP1	mechanistic target of rapamycin (serine/threonine kinase)	7.98325	7.73005	7.47974	9.2221	7.90579	8.04436	8.1795	7.74435	8.16434	8.89913	7.94519	8.03897	8.24105	7.79437	7.56627	8.54532	7.84573	7.76768
RORA	478328	-	RAR-related orphan receptor A	7.60474	7.56117	6.6448	8.04209	7.39029	5.5555	7.57477	7.71303	6.55023	8.11566	7.37433	4.83702	7.53005	7.5678	7.29671	5.46605	7.3603	7.02461
MAP2K1	478347	-	mitogen-activated protein kinase kinase 1	8.53915	8.9185	9.22759	9.26791	8.96908	7.67541	8.55221	8.78148	8.56488	8.96198	8.74187	7.64021	8.67422	8.67707	8.93445	9.06695	8.96339	7.92357
CXCL10	478432	-	chemokine (C-X-C motif) ligand 10	2.69785	1.88875	8.67375	6.78575	2.10489	8.058	2.20222	2.71755	7.84841	3.19869	2.08366	8.0118	2.55736	2.85264	8.90187	4.14412	2.63982	4.71411
SPP1	478471	-	secreted phosphoprotein 1	2.69785	0.303785	6.50859	3.1304	2.68985	2.13404	3.48233	2.85505	3.69041	3.34308	3.18319	1.6671	3.23543	3.26768	6.29235	1.71116	2.98775	2.78811
CFI	478515	-	complement factor I	4.57232	4.11114	6.75727	4.1304	4.85978	3.719	3.8543	3.48308	2.25745	4.12068	4.63385	3.29513	3.75899	4.03321	6.14519	3.08967	5.03837	3.63611
ALCAM	478550	-	activated leukocyte cell adhesion molecule	9.64232	9.82146	8.61193	8.97087	9.65948	8.83448	9.92527	9.82607	8.88243	8.55438	9.77216	9.03342	9.76486	9.75149	8.15244	5.58891	9.68422	9.69801
CD47	478552	-	CD47 molecule	9.99247	9.5326	9.67852	10.0564	9.70294	10.5669	10.3678	9.72205	10.8379	10.0897	9.82705	10.8141	10.2248	9.60396	9.71393	9.3244	9.75309	10.4732
TRAT1	478556	-	T cell receptor associated transmembrane adaptor 1	1.69785	2.62571	2.17231	2.1304	1.10489	0.326684	2.97983	2.56555	1.25745	2.27269	3.36376	1.5296	2.82039	2.11567	2.51099	2.38923	2.63982	0.466186
GSK3B	478575	-	glycogen synthase kinase 3 beta	7.95209	7.9037	7.62517	7.9326	7.99971	7.72329	7.98732	7.75317	7.94115	8.16508	7.90566	7.44129	8.06198	7.81919	7.29235	7.75992	8.01011	7.64858
ST6GAL1	478668	-	ST6 beta-galactosamide alpha-2,6-sialyltranferase 1	5.20035	4.62571	2.43534	4.56336	4.10489	4.53614	5.30175	4.82189	4.9128	4.59461	3.79986	4.51145	5.06832	4.85264	1.24795	2.19659	3.98775	3.8585
F13A1	478711	-	coagulation factor XIII, A1 polypeptide	3.11289	1.88875	-0.149619	2.39344	2.10489	1.32668	2.39486	2.20298	2.10545	1.27269	1.59823	0.207668	2.69486	2.64619	2.09595	1.71116	2.18039	1.05115
LY86	478712	-	lymphocyte antigen 86	1.69785	0.303785	0.850381	-0.191525	0.104892	0.326684	1.39486	0.980583	0.520487	-1.04924	0.276301	-0.20737	-0.764573	-0.0542528	-1.07397	0.711163	0.180392	1.63611
ACVR1	478757	-	activin A receptor, type I	8.23183	8.44844	6.37394	7.87456	8.49291	7.20933	8.45826	8.64117	7.71688	7.87854	8.64917	7.19351	8.46184	8.46145	6.40984	7.15742	8.65207	7.7022
ATF2	478806	-	activating transcription factor 2	8.17358	8.25798	8.53338	7.54994	8.49721	8.15005	8.34615	8.43454	7.69708	7.85464	8.42859	8.27106	8.35437	8.22652	8.45741	6.84456	8.31482	8.7971
COL3A1	478835	-	collagen, type III, alpha 1	16.2256	16.0752	7.53688	13.9123	14.8661	10.7902	16.1741	15.9768	10.8507	14.1431	14.7571	10.6165	16.2566	16.0032	8.71882	12.9324	14.8584	10.9213
STAT4	478845	-	signal transducer and activator of transcription 4	3.92024	4.30379	3.65774	6.61583	3.80533	5.30396	4.48233	4.44001	6.91852	6.79625	3.73573	4.92191	4.09341	4.4376	2.51099	6.00394	4.03837	5.47741
IDH1	478889	-	isocitrate dehydrogenase 1 (NADP+), soluble	5.63645	5.11114	6.22542	7.50891	6.53116	5.02712	4.97983	5.56555	8.38674	7.22688	6.21882	5.77752	5.40535	5.05427	6.37724	7.56416	6.3603	5.31168
CXCR2	478905	IL8RB	interleukin 8 receptor, beta	1.11289	1.30379	2.17231	2.39344	2.68985	1.91165	1.39486	2.39562	0.520487	2.53572	2.08366	1.01502	3.04278	2.40518	2.83292	-0.025803	2.76535	2.71411
CXCR1	478906	CXCR2|IL8RA|IL8RB|ENSCAFG00000014615	chemokine (C-X-C motif) receptor 1	3.57232	2.30379	3.43534	3.61583	3.68985	3.13404	3.30175	1.98058	2.39496	2.41019	3.52423	2.29513	3.55736	3.11567	2.73338	2.63716	3.93528	3.11004
SLC11A1	478909	NRAMP1	solute carrier family 11 (proton-coupled divalent metal ion transporters), member 1	3.92024	3.62571	3.30981	6.21787	3.27482	4.13404	3.39486	3.09606	2.52049	6.44261	2.2763	3.88009	3.93587	3.11567	3.51099	4.98915	3.18039	4.57471
PIK3C2B	478938	-	phosphatidylinositol-4-phosphate 3-kinase, catalytic subunit type 2 beta	4.92024	5.51324	7.19911	6.31627	5.19236	4.97054	4.97983	4.85505	5.18345	5.93944	5.18319	4.86588	4.52083	4.99014	6.93165	5.80709	5.11113	4.75159
MDM4	478939	-	Mdm4 p53 binding protein homolog (mouse)	8.4438	8.29247	9.1813	8.36306	8.5725	6.86584	8.375	8.2874	6.73642	8.29283	8.38221	6.54306	8.56858	8.23346	8.78711	7.61805	8.42832	7.51331
IKBKE	478950	-	inhibitor of kappa light polypeptide gene enhancer in B-cells, kinase epsilon	8.87776	8.66573	8.37002	9.05403	8.04741	7.39815	8.83781	8.6994	7.26644	8.31708	7.87249	7.03422	8.96335	8.69896	8.55173	7.82595	8.04767	6.84989
FCER1A	478970	-	Fc fragment of IgE, high affinity I, receptor for; alpha polypeptide	1.69785	1.30379	1.43534	2.61583	3.10489	0.911647	1.71679	1.98058	1.25745	1.75811	1.86126	-0.20737	2.82039	2.85264	1.73338	1.19659	2.35032	2.05115
LOC478984	478984	FCGR3A|ENSCAFG00000013015	low affinity immunoglobulin gamma Fc region receptor III-like	0.112886	2.62571	1.43534	2.61583	2.42682	1.64861	1.97983	2.39562	1.93552	1.95076	1.2763	0.529596	2.40535	1.53071	0.926025	1.71116	2.98775	2.16663
IDH2	479043	-	isocitrate dehydrogenase 2 (NADP+), mitochondrial	7.95838	9.90184	9.44843	7.917	7.52274	9.6732	7.75681	9.82084	9.49967	8.33662	7.5003	9.68492	7.94967	9.82226	9.36274	9.05101	7.64392	10.0464
CTSH	479065	-	cathepsin H	10.9	9.77139	10.2661	9.56169	9.77732	8.41415	11.0333	9.97305	8.89553	9.80251	9.90839	8.87123	10.957	9.83373	10.0985	8.30511	9.77751	7.88825
LAP3	479081	-	leucine aminopeptidase 3	9.02278	8.99727	7.50143	7.9834	8.69361	7.60281	9.05129	9.18189	7.59016	8.11315	8.71717	7.34722	9.05561	9.06339	7.15965	7.94382	8.577	7.12082
PPARGC1A	479127	-	peroxisome proliferator-activated receptor gamma, coactivator 1 alpha	4.01978	3.62571	3.17231	2.61583	3.10489	0.326684	3.48233	2.71755	1.25745	2.27269	2.73573	-1.79233	3.99031	3.94575	2.09595	1.55916	3.18039	2.27354
APC	479139	-	adenomatous polyposis coli	8.5052	8.97621	6.40497	8.23474	8.65948	8.0546	8.46901	8.7965	7.36179	8.42446	8.58008	7.39006	8.56634	8.75792	6.06558	7.75337	8.57271	7.97794
MEF2C	479155	-	myocyte enhancer factor 2C	1.11289	0.303785	6.96932	5.39344	4.74875	4.53614	-0.605136	2.20298	6.46691	5.42649	4.89101	4.63393	2.40535	2.11567	7.05015	4.27188	4.70395	4.87558
HMGCR	479182	-	3-hydroxy-3-methylglutaryl-CoA reductase	8.29776	8.16797	7.9272	9.10539	8.01778	8.72756	8.46364	8.45632	9.68456	9.54974	8.06094	8.96422	8.34134	8.38246	8.04497	9.2126	8.1052	8.32572
IFIT2	479183	-	interferon-induced protein with tetratricopeptide repeats 2	2.92024	2.62571	5.34223	3.61583	2.68985	3.23357	1.97983	1.39562	6.44332	2.75811	1.2763	2.96256	2.93587	2.64619	5.83292	0.711163	2.76535	5.05115
FBXW11	479291	-	F-box and WD repeat domain containing 11	7.1897	7.01803	7.6448	6.98838	6.88625	7.2692	7.41167	7.27214	6.85439	7.16508	7.41073	7.48146	7.40033	7.17457	7.51848	6.86901	7.17475	7.18043
CYFIP2	479317	-	cytoplasmic FMR1 interacting protein 2	2.92024	3.30379	7.80458	7.50891	3.27482	6.75295	3.56479	1.98058	6.37847	5.97313	3.79986	6.36249	3.75899	2.53071	7.79947	5.72908	3.88083	6.68535
HAVCR2	479318	-	hepatitis A virus cellular receptor 2	3.43481	2.30379	3.65774	3.39344	3.27482	3.23357	3.71679	2.71755	2.74288	3.6512	2.2763	3.29513	4.27982	2.7531	3.38546	2.29613	2.88083	3.98975
CD74	479329	-	CD74 molecule, major histocompatibility complex, class II invariant chain	2.43481	1.88875	1.43534	2.39344	1.10489	-0.673316	2.97983	2.39562	0.935525	1.95076	1.59823	0.529596	1.82039	2.26768	1.51099	0.711163	1.76535	2.37308
C6	479348	-	complement component 6	4.20035	4.55171	6.2427	3.89594	3.91225	3.719	4.03872	4.15051	3.88972	3.90495	3.97674	3.82238	4.14232	3.94575	5.41788	3.94382	4.13459	4.19411
C9	479354	-	complement component 9	0.112886	0.303785	2.17231	1.39344	2.10489	1.32668	0.394864	2.20298	1.25745	1.75811	1.59823	0.207668	1.55736	1.53071	-1.07397	1.55916	1.76535	1.46619
KMT2A	479417	MLL	lysine (K)-specific methyltransferase 2A	7.74224	7.68749	7.68958	8.09388	8.11612	7.65311	7.55474	7.34399	7.0954	7.60181	7.97327	7.26836	7.71116	7.54566	7.45741	7.73353	8.06304	7.89873
CD3D	479419	-	CD3d molecule, delta (CD3-TCR complex)	0.112886	2.30379	1.85038	0.808475	1.68985	1.32668	1.97983	0.980583	0.935525	-1.04924	0.861263	0.207668	1.55736	1.53071	1.92603	1.38923	1.50232	1.78811
NCAM1	479435	-	neural cell adhesion molecule 1	5.66748	5.6961	7.1813	6.50891	7.49721	6.06815	5.14975	5.2536	6.45122	5.56547	7.27065	5.73905	4.93587	4.92303	6.92603	2.9128	7.21931	7.94192
ATM	479450	-	ataxia telangiectasia mutated	7.5641	7.40182	6.00013	7.76848	7.46244	7.27505	7.59454	7.56053	7.73319	7.90495	7.2363	7.10853	7.33872	7.55677	6.06558	7.27188	7.27842	7.07721
C8B	479555	-	complement component 8, beta polypeptide	3.69785	3.88875	-0.149619	2.39344	2.42682	1.91165	2.97983	3.30251	1.93552	1.95076	2.86126	-0.792332	4.09341	3.5896	2.09595	1.19659	3.18039	2.63611
TNFRSF14	479580	HVEM	tumor necrosis factor receptor superfamily, member 14	5.57232	5.30379	2.65774	3.9784	4.19236	2.32668	5.17622	4.75317	1.93552	3.41019	4.44623	1.90811	5.53921	5.24953	2.38546	3.03309	4.46579	2.16663
NFATC3	479678	-	nuclear factor of activated T-cells, cytoplasmic, calcineurin-dependent 3	7.92024	7.50346	7.41262	8.28015	8.10489	6.94874	7.93402	7.42353	7.97444	8.23847	7.73573	6.71546	8.09651	7.62874	6.91471	7.27493	7.93861	7.57471
CREBBP	479866	-	CREB binding protein	7.5641	7.3806	6.85038	7.90123	7.75594	6.2215	7.63804	7.45632	6.67023	7.75811	7.95226	6.39254	7.4546	7.31207	6.48827	7.11033	7.91171	6.80158
TSC2	479883	-	tuberous sclerosis 2	7.53074	7.0982	6.69587	8.40093	7.77732	7.13404	7.64753	7.41243	6.99081	7.77413	7.88363	7.06875	7.63631	7.24496	6.64712	7.38359	7.95847	7.6336
SELL	480080	-	selectin L	3.92024	3.88875	3.85038	3.39344	4.01178	2.91165	3.56479	3.56555	2.63596	2.85765	4.13428	2.37759	3.93587	3.7531	2.73338	2.08967	3.50232	3.46619
SMAD2	480144	-	SMAD family member 2	9.00163	9.2463	8.66416	9.22633	9.1217	8.48908	9.26677	9.2629	9.35232	9.52061	9.32887	8.39006	9.20984	9.21604	8.63511	9.05635	9.30968	8.67564
IL25	480252	-	interleukin 25	4.43481	4.11114	2.65774	4.45233	3.68985	0.911647	3.8543	3.39562	3.02299	4.30831	2.97674	1.5296	3.75899	3.5896	2.24795	4.03309	2.88083	3.11004
NFATC4	480272	-	nuclear factor of activated T-cells, cytoplasmic, calcineurin-dependent 4	6.22141	6.60757	5.93784	6.66646	6.73425	6.1211	6.53442	6.64355	5.74288	6.85162	6.86876	6.20202	6.69486	6.44559	6.27475	5.9742	6.61502	6.61084
NFKBIA	480291	-	nuclear factor of kappa light polypeptide gene enhancer in B-cells inhibitor, alpha	9.27023	8.3806	9.74823	9.29631	8.93144	9.58995	9.32116	8.52233	9.84542	8.92086	8.76615	9.83657	9.30152	8.34876	9.56988	9.19256	8.78587	8.39988
HIF1A	480348	-	hypoxia inducible factor 1, alpha subunit (basic helix-loop-helix transcription factor)	10.8951	11.1192	9.39148	9.62546	11.0779	11.0907	11.1815	11.2194	10.636	10.3258	11.0399	10.9931	11.0915	11.1322	9.35334	9.88659	11.0235	11.1035
ARG2	480364	-	arginase, type II	4.5052	3.47371	7.80458	8.0846	4.01178	9.3309	3.97983	3.85505	8.8514	7.84254	4.18319	9.42684	4.32289	3.70063	7.82387	8.14078	4.30967	8.63109
DDX5	480472	-	DEAD (Asp-Glu-Ala-Asp) box helicase 5	10.7648	10.2301	10.7745	10.4195	10.6804	11.3337	10.7297	10.3137	10.5111	10.5305	10.7576	11.021	10.7683	10.1782	10.9752	11.012	10.6872	10.4837
ICAM2	480475	-	intercellular adhesion molecule 2	5.11289	5.47371	2.17231	2.1304	3.27482	1.64861	5.37214	5.03948	0.935525	2.6512	3.2763	-0.20737	5.2578	5.19367	1.51099	0.974197	3.70395	2.63611
GFAP	480495	-	glial fibrillary acidic protein	3.69785	3.76322	3.30981	2.80847	3.68985	2.49661	4.14975	3.30251	2.84242	2.75811	3.44623	2.6671	3.82039	3.53071	3.38546	3.03309	3.82425	3.11004
LOC480600	480600	-|ENSCAFG00000023350	chemokine (C-C motif) ligand 3	0.112886	0.303785	-0.149619	2.61583	2.10489	0.326684	0.394864	0.980583	0.520487	0.53572	1.2763	-1.79233	0.235427	-0.0542528	-1.07397	0.389235	-0.819608	1.27354
CCL23	480602	-|ENSCAFG00000031869	chemokine (C-C motif) ligand 23	5.15728	4.62571	1.43534	2.80847	3.68985	-0.673316	5.39486	4.5249	1.74288	3.03822	3.73573	0.529596	5.74322	5.11567	1.73338	1.55916	4.60666	-0.533814
CCL14	480603	-	chemokine (C-C motif) ligand 14	3.43481	1.30379	2.17231	4.0564	2.42682	1.91165	3.71679	3.20298	1.52049	5.3937	2.44623	1.79263	2.93587	3.53071	1.92603	3.43363	1.76535	2.78811
CCL16	480604	-	chemokine (C-C motif) ligand 16	2.11289	2.62571	1.43534	3.1304	2.10489	1.64861	2.8543	2.39562	0.935525	2.41019	2.86126	1.37759	3.55736	2.85264	2.24795	2.63716	2.35032	2.05115
NF1	480618	-	neurofibromin 1	7.47921	7.17415	6.53688	7.68499	7.51428	6.63957	7.57477	7.50936	6.49011	7.65812	7.72751	6.5296	7.69486	7.33376	6.89757	7.04387	7.66823	6.39692
ITGAE	480659	-	integrin, alpha E (antigen CD103, human mucosal lymphocyte antigen 1; alpha polypeptide)	3.92024	3.47371	3.02031	4.0564	4.49721	2.13404	3.71679	3.71755	3.18345	3.34308	4.18319	2.37759	3.55736	4.1552	2.73338	3.24722	4.53794	3.05115
C8G	480672	-	complement component 8, gamma polypeptide	3.81333	3.88875	2.65774	2.9784	2.68985	2.32668	2.39486	2.56555	1.93552	2.27269	3.44623	1.6671	3.62774	3.7531	3.62647	0.974197	3.82425	3.22107
TRAF2	480673	TANK	TNF receptor-associated factor 2	6.47044	5.79564	4.93784	4.9784	5.53116	3.41415	6.18928	5.48308	3.79351	5.08004	4.83089	3.16186	6.51155	5.95697	4.17395	3.94382	5.46579	3.82374
NOTCH1	480676	-	notch 1	4.75674	4.11114	-0.149619	5.09388	4.42682	3.23357	4.78718	4.09606	4.10545	2.75811	3.97674	3.4556	4.62774	4.11567	1.92603	1.9742	4.26785	2.63611
ATRX	480963	-	alpha thalassemia/mental retardation syndrome X-linked	8.33689	8.07197	7.81038	8.22633	8.45804	7.19087	8.37786	8.14716	8.04666	8.24538	8.42351	7.16767	8.26609	7.94575	7.58424	8.05279	8.21931	7.06981
LAMP2	481037	-	lysosomal-associated membrane protein 2	10.1937	9.94764	8.61856	10.9235	10.1438	8.45081	10.2866	9.95117	9.13642	10.4184	10.2173	8.36502	10.4066	10.0692	8.61253	9.21101	10.2302	9.19155
ERBB3	481105	-	v-erb-b2 avian erythroblastic leukemia viral oncogene homolog 3	0.112886	0.303785	4.43534	4.89594	2.10489	3.97054	-0.605136	-0.604379	4.9128	4.30831	4.03119	4.27376	-0.764573	-1.05425	4.28358	3.14412	1.98775	6.2606
IL23A	481110	-	interleukin 23, alpha subunit p19	2.92024	1.88875	0.850381	3.1304	0.104892	1.91165	2.39486	1.71755	2.84242	2.95076	0.276301	1.20767	2.40535	0.945747	2.38546	1.84867	2.50232	2.37308
STAT2	481111	-|ENSCAFG00000000121	signal transducer and activator of transcription 2, 113kDa	8.17358	8.47871	9.25126	8.70026	8.67095	7.2032	8.36641	8.59774	8.36388	8.78048	8.7979	6.96589	8.21271	8.42755	9.56988	7.75118	8.75214	7.61847
LRP1	481124	-	low density lipoprotein receptor-related protein 1	11.4611	11.3248	8.14959	11.6583	12.1609	8.97953	11.5591	11.4434	7.09034	11.2359	12.3838	8.90115	11.5214	11.3715	7.88022	9.37365	12.264	9.08915
CDK4	481131	-	cyclin-dependent kinase 4	9.58862	9.53741	11.4344	10.5898	9.1328	10.7456	9.78181	9.79543	10.792	10.5833	9.42859	10.7837	9.74124	9.66171	11.5213	11.24	9.29674	10.3583
TBK1	481145	-	TANK-binding kinase 1	5.57232	6.21068	6.20793	6.49498	6.21342	5.57461	5.97983	5.85505	6.00161	6.45855	5.99055	5.76226	5.96335	5.68721	6.50345	6.11033	5.98775	5.2606
IL22	481153	-	interleukin 22	1.69785	1.30379	2.17231	1.80847	1.10489	0.911647	2.20222	1.98058	-1.06448	1.27269	2.08366	-0.20737	2.04278	2.40518	1.24795	0.974197	2.35032	1.05115
SOX10	481258	-	SRY (sex determining region Y)-box 10	1.69785	2.88875	2.17231	1.80847	2.68985	1.91165	2.20222	1.98058	0.935525	1.53572	2.2763	0.207668	2.93587	1.94575	2.38546	1.9742	2.18039	2.37308
CSF2RB	481276	-	colony stimulating factor 2 receptor, beta, low-affinity (granulocyte-macrophage)	0.112886	1.30379	0.850381	2.61583	1.10489	0.911647	2.56479	1.98058	-1.06448	-0.0492422	2.73573	1.20767	2.04278	1.53071	2.51099	1.38923	1.76535	1.27354
NCF4	481277	-	neutrophil cytosolic factor 4, 40kDa	2.11289	0.303785	2.85038	2.1304	2.10489	0.911647	1.39486	0.980583	0.935525	0.53572	1.86126	0.529596	1.23543	1.94575	1.73338	-1.61077	0.765354	1.63611
IL18RAP	481327	-	interleukin 18 receptor accessory protein	1.11289	3.76322	0.850381	3.1304	1.68985	0.326684	2.8543	2.85505	2.63596	1.95076	2.59823	1.6671	2.69486	2.7531	2.09595	1.9742	2.50232	2.46619
IL1R1	481328	-	interleukin 1 receptor, type I	11.3199	11.3523	6.37394	10.2441	11.2534	5.9266	11.271	11.3282	7.39085	10.5101	11.1624	6.35233	11.2389	11.2096	5.93725	7.49252	11.1097	6.79262
IL1R2	481330	-	interleukin 1 receptor, type II	9.97397	8.71318	4.60527	4.20079	6.44474	3.49661	9.7699	8.49102	3.32784	3.75811	6.24209	2.59999	9.87477	8.6305	3.88022	4.94382	6.43778	4.02078
EPCAM	481360	TACSTD1	epithelial cell adhesion molecule	2.43481	3.30379	3.75727	7.36306	4.01178	3.23357	2.39486	2.71755	6.22093	7.591	3.2763	3.41712	3.69486	2.7531	3.38546	7.14078	2.35032	4.39692
ADAMTS2	481453	-	ADAM metallopeptidase with thrombospondin type 1 motif, 2	10.8331	10.2286	4.93784	8.35537	10.1007	6.42472	10.9179	10.1778	5.50538	7.38539	10.0756	6.38758	10.9449	10.138	4.65395	4.08967	10.0993	6.29273
IFGGC1	481471	-	interferon-inducible GTPase 1-like	1.69785	0.303785	6.0792	2.1304	2.42682	1.64861	2.39486	1.71755	4.63596	1.75811	-0.723699	0.207668	2.23543	1.53071	6.85676	0.389235	0.765354	2.37308
IL3	481497	IL-3|MCGF	interleukin 3 (colony-stimulating factor, multiple)	2.11289	2.62571	0.850381	-0.191525	0.104892	1.91165	1.97983	0.395621	1.74288	-0.0492422	1.2763	1.01502	2.55736	1.94575	1.24795	-0.025803	1.98775	1.46619
TCF7	481506	-	transcription factor 7 (T-cell specific, HMG-box)	3.11289	3.88875	4.43534	5.95822	4.01178	3.49661	2.97983	2.39562	6.38674	6.24538	4.52423	3.56522	3.14232	3.11567	4.97042	6.53898	4.85282	4.84123
EGR1	481528	-	early growth response 1	9.03175	9.24042	5.17231	5.42318	10.726	7.2515	8.94369	9.18678	6.87804	6.4506	10.8873	8.46623	8.95139	9.2323	5.35229	5.18365	10.8656	7.70459
IFNB1	481558	-	interferon, beta 1, fibroblast	4.5052	4.21068	3.17231	1.39344	3.42682	-0.673316	4.30175	3.98058	5.10545	2.53572	2.97674	-0.20737	5.36471	4.82839	4.05531	1.55916	3.70395	3.16663
CDKN2B	481563	p15INK4B	cyclin-dependent kinase inhibitor 2B (p15, inhibits CDK4)	6.36081	4.82735	1.43534	1.39344	7.09358	0.326684	6.17622	4.75317	5.14498	1.53572	7.2763	0.529596	6.18962	4.96811	1.73338	1.55916	7.30451	1.46619
IL11RA	481588	-	interleukin 11 receptor, alpha	6.04362	5.00422	5.27665	4.66646	5.74875	3.32668	5.83781	5.34982	4.29308	4.78365	5.63385	3.20767	5.93587	5.21253	5.22981	4.36651	5.75025	3.51058
AMBP	481685	-	alpha-1-microglobulin/bikunin precursor	2.43481	2.88875	1.85038	1.39344	1.10489	1.91165	2.56479	2.20298	0.935525	2.12068	2.08366	0.79263	1.82039	0.945747	1.24795	1.19659	2.35032	0.0511487
TNFSF15	481688	-	tumor necrosis factor (ligand) superfamily, member 15	5.60474	5.16177	4.02031	5.4809	3.10489	2.64861	5.62368	5.06805	3.57938	4.50535	3.59823	2.73123	5.72728	4.85264	3.73338	2.29613	3.63982	3.05115
LTB	481712	-	lymphotoxin beta (TNF superfamily, member 3)	1.11289	2.62571	1.43534	1.80847	2.68985	1.64861	1.39486	1.39562	1.25745	1.95076	1.59823	0.207668	2.04278	2.40518	0.510988	-0.610765	0.180392	1.78811
DLA-DRA	481731	DLA-DRA1	MHC class II DR alpha chain	4.36081	3.62571	3.30981	2.9784	3.42682	2.32668	2.97983	3.78794	2.39496	3.03822	4.36376	2.59999	4.14232	4.07503	3.24795	3.08967	3.70395	3.42038
DLA-DMA	481732	-	major histocompatibility complex, class II, DM alpha	3.28281	3.11114	3.30981	3.89594	3.10489	2.49661	3.78718	4.03948	1.93552	3.75811	3.73573	1.37759	4.14232	4.26768	2.51099	2.63716	3.50232	2.46619
TAPBP	481740	TPN|TPSN	TAP binding protein (tapasin)	8.92667	9.20465	9.03526	8.18351	9.65948	9.58171	9.02604	9.23009	9.18819	8.39163	9.57551	9.62288	8.95994	9.0776	9.00017	7.84662	9.67824	8.44633
IL17A	481837	-	interleukin 17A	4.28281	2.88875	2.65774	3.50891	4.01178	2.64861	2.8543	3.09606	2.93552	3.53572	4.63385	1.20767	3.93587	1.53071	3.62647	3.51852	4.26785	3.27354
IL17F	481838	-	interleukin 17F	2.92024	2.88875	2.43534	2.1304	2.91225	2.32668	3.56479	3.48308	2.52049	2.27269	2.08366	2.20767	3.62774	2.85264	2.62647	2.19659	3.57271	2.92562
PRDM1	481947	-	PR domain containing 1, with ZNF domain	2.43481	1.88875	1.43534	5.20079	3.27482	1.91165	1.97983	1.98058	1.52049	4.70565	2.97674	0.207668	2.82039	2.64619	0.926025	3.08967	2.63982	2.46619
TRIB1	482039	-	tribbles homolog 1 (Drosophila)	5.32234	3.88875	5.87275	6.70329	4.56432	5.9266	4.8543	4.30251	4.66345	6.85765	5.05766	5.70751	5.30152	4.50034	6.1257	4.88109	4.50232	6.10281
NDRG1	482049	-	N-myc downstream regulated 1	7.79237	9.41492	6.78112	7.92742	9.5015	6.18467	7.80849	9.39703	8.77787	7.80563	9.5384	6.09641	7.82788	9.25067	6.95393	6.91671	9.4978	8.41747
TXK	482139	-	TXK tyrosine kinase	0.112886	1.30379	1.85038	1.39344	1.10489	0.326684	1.39486	1.39562	1.25745	1.53572	0.276301	1.20767	1.55736	1.53071	1.51099	1.38923	1.18039	0.466186
KDR	482154	flk-1	kinase insert domain receptor (a type III receptor tyrosine kinase)	2.69785	2.62571	1.85038	3.50891	1.68985	2.49661	2.8543	2.56555	2.63596	3.53572	2.08366	1.90811	2.40535	3.11567	1.73338	3.67464	2.76535	3.55365
PPBP	482196	CXCL7	pro-platelet basic protein (chemokine (C-X-C motif) ligand 7)	2.69785	0.303785	2.17231	0.808475	1.10489	-0.673316	1.39486	0.980583	1.25745	0.53572	2.2763	-0.20737	1.82039	2.11567	2.38546	1.71116	2.50232	0.466186
IRF5	482264	-	interferon regulatory factor 5	2.11289	3.88875	1.43534	4.56336	1.68985	2.49661	1.97983	2.98058	2.10545	4.19869	2.44623	1.01502	2.69486	2.53071	2.24795	0.389235	3.18039	2.16663
NOD1	482382	-	nucleotide-binding oligomerization domain containing 1	7.36081	7.43307	5.70836	7.25969	6.35282	5.9849	7.36641	7.42904	5.06481	6.59461	6.00422	6.06565	7.2578	7.3762	5.55538	6.19013	6.25721	5.86707
DUSP6	482594	-	dual specificity phosphatase 6	6.47044	7.71318	4.17231	6.45233	9.86478	6.14686	6.59454	7.72654	7.97444	6.665	9.88178	6.5296	6.71116	7.5678	3.38546	5.72015	9.80884	6.11004
PDGFC	482666	-	platelet derived growth factor C	9.48357	9.39918	9.21452	8.07526	9.92667	8.44563	9.58839	9.39984	7.33213	8.32362	10.0119	8.55529	9.57639	9.38246	9.44664	7.3081	9.9821	7.69741
IKBKB	482839	-	inhibitor of kappa light polypeptide gene enhancer in B-cells, kinase beta	6.68274	6.23452	7.43534	6.39344	6.80533	5.86584	6.36065	6.47244	6.69708	5.67868	6.61615	5.21889	6.58416	6.42148	7.19749	5.17059	6.70395	5.89245
IDO2	482846	INDOL1	indoleamine 2,3-dioxygenase 2	2.11289	3.76322	3.43534	2.80847	2.10489	1.91165	1.71679	2.20298	0.520487	2.41019	2.86126	2.01502	4.09341	2.7531	3.24795	1.84867	2.50232	2.63611
MSR1	482891	-	macrophage scavenger receptor 1	3.57232	2.88875	2.65774	4.50891	3.10489	3.32668	3.78718	2.56555	2.74288	4.92804	3.73573	3.20767	3.93587	3.26768	3.17395	3.51852	3.88083	4.02078
TLR3	482905	-	toll-like receptor 3	3.43481	3.11114	7.30981	3.39344	2.91225	4.68424	4.30175	2.98058	6.15469	4.27269	4.36376	4.63393	4.40535	2.64619	7.62299	1.38923	3.76535	4.42038
VEGFC	482932	-	vascular endothelial growth factor C	8.36081	7.82735	5.63174	6.37833	6.62845	6.74454	8.29271	7.61479	5.41126	5.42649	6.50512	5.873	8.23824	7.54937	4.73338	4.22212	6.58978	7.72593
MERTK	483060	-	c-mer proto-oncogene tyrosine kinase	6.85435	7.3806	4.49424	6.52272	5.77732	6.73607	7.12278	7.58544	5.49011	7.73539	6.09648	6.5564	7.11807	7.5156	4.94839	6.14412	6.18039	5.99757
CD8B	483076	-|ENSCAFG00000007461	CD8b molecule	3.11289	2.88875	4.37394	4.0564	3.68985	3.32668	3.39486	3.09606	1.74288	3.85765	3.59823	2.85152	3.40535	2.26768	3.83292	2.63716	3.76535	4.59547
DOK1	483100	-	docking protein 1, 62kDa (downstream of tyrosine kinase 1)	7.45274	7.76322	7.35023	8.07057	7.81225	7.46624	7.46633	7.60994	7.73319	8.01145	7.79986	7.26836	7.55736	7.63923	6.68091	7.2126	7.67225	7.31481
CD160	483158	-	CD160 molecule	2.11289	0.303785	0.850381	0.808475	0.104892	1.32668	-0.605136	0.395621	0.520487	0.53572	1.2763	0.207668	2.04278	0.945747	0.926025	-0.025803	1.76535	1.63611
RORC	483205	-	RAR-related orphan receptor C	4.69785	4.55171	3.55082	3.50891	5.05909	2.32668	4.64279	4.71755	3.39496	3.59461	5.08366	2.4556	4.87928	5.03321	3.38546	3.71116	5.57271	3.63611
PIK3CG	483266	-	phosphatidylinositol-4,5-bisphosphate 3-kinase, catalytic subunit gamma	1.69785	0.303785	2.17231	0.808475	0.104892	6.41415	1.97983	-0.604379	0.935525	1.75811	1.86126	6.40242	1.23543	0.945747	0.510988	0.974197	1.18039	6.11724
ITGB4	483318	-	integrin, beta 4	3.43481	4.76322	2.43534	2.61583	4.19236	3.23357	3.78718	4.15051	2.25745	3.12068	4.08366	2.37759	4.55736	3.89994	3.38546	3.71116	4.70395	2.98975
SLC16A3	483379	-	solute carrier family 16 (monocarboxylate transporter), member 3	5.75674	7.6961	1.85038	5.4809	7.05909	6.47643	6.26523	7.88346	3.10545	5.69222	7.21294	5.57399	6.23543	7.88826	0.926025	2.9742	7.14039	7.21102
LOC483397	483397	IFITM1|IFITM2|IFITM3|ENSCAFG00000030793	interferon-induced transmembrane protein 1-like	2.92024	3.47371	2.65774	3.50891	2.91225	2.13404	3.8543	3.56555	2.10545	3.59461	3.66862	1.90811	3.87928	3.5896	3.01349	2.19659	3.50232	2.98975
RAG2	483419	-	recombination activating gene 2	2.43481	2.30379	1.85038	2.61583	1.68985	0.326684	2.56479	2.85505	2.25745	2.27269	0.276301	0.207668	2.93587	2.7531	2.24795	0.974197	2.35032	2.37308
DLA-79	483594	-	MHC class Ib	4.36081	5.9185	6.76924	6.09388	3.10489	-0.673316	3.56479	6.34982	4.9128	4.95076	2.97674	0.79263	3.40535	6.37201	6.28358	2.19659	2.18039	2.55365
NR1H3	483625	-	nuclear receptor subfamily 1, group H, member 3	5.28281	5.47371	3.65774	7.23474	5.23418	4.85025	5.41723	5.20298	5.10545	7.2591	5.29867	4.61706	5.18962	5.19367	4.35229	5.72015	5.30967	5.49961
TOLLIP	483657	-	toll interacting protein	6.26263	6.21068	5.55082	7.02764	6.59675	5.13404	6.13633	6.27826	5.12535	5.97313	6.57092	4.63393	6.11807	6.33806	5.61253	4.95909	6.67225	5.27354
CTSW	483725	-	cathepsin W	1.69785	0.303785	1.43534	2.1304	1.10489	0.911647	2.56479	1.39562	0.520487	2.12068	1.86126	-0.20737	2.55736	2.11567	1.92603	1.71116	1.98775	2.05115
RELA	483729	-	v-rel reticuloendotheliosis viral oncogene homolog A (avian)	8.86777	9.10468	8.50143	9.33595	9.08217	7.80242	9.05842	9.12694	8.11045	9.08133	9.02449	7.7851	8.92368	9.08274	8.40581	8.51594	9.12584	7.96004
MAP4K2	483759	-	mitogen-activated protein kinase kinase kinase kinase 2	5.01978	5.55171	5.75727	6.67884	5.10489	4.94139	4.68027	5.27826	5.55023	6.26364	5.34239	4.47445	4.44488	4.77864	5.75892	5.72015	5.38984	5.09554
CD6	483804	-	CD6 molecule	1.69785	1.88875	-0.149619	0.808475	2.10489	1.32668	1.97983	1.71755	0.520487	0.950758	1.86126	0.529596	2.69486	2.40518	0.926025	0.711163	2.35032	1.92562
GPR44	483805	CRTH2|PTGDR2	G protein-coupled receptor 44	2.43481	3.30379	2.43534	1.39344	2.91225	0.911647	2.39486	-0.604379	1.52049	1.75811	2.59823	0.529596	2.55736	2.40518	1.73338	1.9742	2.88083	1.63611
CXCR4	483900	-	chemokine (C-X-C motif) receptor 4	1.11289	1.30379	4.65774	7.1031	1.10489	2.78612	2.39486	1.71755	5.06481	6.96757	0.861263	1.79263	1.82039	2.40518	4.54074	4.4767	1.18039	4.42038
NFATC1	483925	-	nuclear factor of activated T-cells, cytoplasmic, calcineurin-dependent 1	7.27276	7.6347	1.43534	8.78575	7.86644	5.41415	7.36065	7.87135	4.57938	8.35164	7.87993	5.46506	7.46425	7.59321	2.38546	7.60598	7.70395	4.84123
TNFRSF11A	483957	RANK	tumor necrosis factor receptor superfamily, member 11a, NFKB activator	2.43481	1.88875	4.30981	3.39344	2.42682	4.18467	2.8543	2.56555	4.93552	3.85765	1.2763	3.98903	2.23543	2.26768	5.07577	3.08967	2.18039	3.59547
TNFAIP3	484006	-	tumor necrosis factor, alpha-induced protein 3	7.57232	6.57057	8.35421	8.2221	4.68985	7.15957	7.84195	6.59529	8.89263	7.64076	5.13428	7.50688	7.69075	6.48491	7.95393	8.79225	4.26785	7.29273
IGF2R	484067	-	insulin-like growth factor 2 receptor	8.61671	8.49361	8.94314	10.8886	8.02971	8.79021	8.64989	8.3614	8.91852	10.3345	8.11235	8.50114	8.68251	8.18892	8.65565	8.54784	8.03837	8.85958
CCR6	484080	-	chemokine (C-C motif) receptor 6	3.28281	3.76322	3.17231	2.1304	4.01178	2.13404	3.97983	3.56555	2.74288	3.19869	3.97674	1.79263	3.93587	3.53071	2.24795	2.9742	3.35032	2.78811
JAK2	484185	-	Janus kinase 2	8.74224	9.27245	6.68327	7.80283	7.37168	6.28088	8.64753	9.48573	7.00699	7.55438	7.60273	6.23004	8.76876	9.34342	6.34388	7.10004	7.68422	6.59031
CD274	484186	PD-L1	CD274 molecule	4.01978	2.88875	3.55082	5.56336	3.56432	2.49661	3.56479	3.09606	3.52049	4.6512	3.18319	2.59999	3.82039	3.11567	3.73338	1.9742	3.35032	4.05115
SYK	484196	-	spleen tyrosine kinase	2.11289	1.88875	-0.149619	1.39344	2.42682	0.911647	1.39486	0.980583	1.25745	1.75811	1.59823	1.37759	2.55736	1.94575	2.24795	0.974197	1.50232	2.37308
LOC484306	484306	LILRB3|LILRB5	leukocyte immunoglobulin-like receptor, subfamily B (with TM and ITIM domains), member 5-like	2.92024	3.88875	2.43534	3.1304	3.80533	2.91165	3.8543	3.48308	2.84242	2.95076	3.79986	2.20767	4.04278	3.94575	3.31834	2.71116	3.76535	3.32417
LAIR1	484308	-|ENSCAFG00000002660	leukocyte-associated immunoglobulin-like receptor 1	3.57232	2.88875	1.43534	3.39344	3.10489	-0.673316	2.20222	2.56555	2.93552	2.27269	3.18319	0.529596	3.55736	2.40518	1.24795	1.71116	2.98775	2.63611
NUP62	484370	-	nucleoporin 62kDa	5.39829	5.34818	6.27665	5.50891	6.01178	5.75295	5.60432	5.73547	5.93552	5.47432	5.9628	5.53858	5.48336	5.87648	6.15484	6.24098	5.7803	5.48855
CD37	484382	-	CD37 molecule	2.69785	2.62571	1.43534	1.80847	0.104892	2.13404	1.71679	1.71755	-1.06448	0.53572	1.2763	-0.20737	1.82039	-1.05425	1.24795	0.389235	2.76535	2.27354
RELB	484454	-	v-rel avian reticuloendotheliosis viral oncogene homolog B	5.7276	5.05867	6.0792	6.39344	4.85978	4.37108	5.43926	5.22851	4.42738	6.01685	4.92016	4.63393	5.62774	5.24953	5.73338	4.34343	5.18039	5.18043
GSK3A	484476	-	glycogen synthase kinase 3 alpha	8.67894	8.71318	9.54212	9.06114	8.86644	9.13886	8.67795	8.66475	8.93834	9.12193	8.82897	8.99639	8.73726	8.57328	9.26365	8.88509	8.9032	8.75966
POU2F2	484478	-	POU class 2 homeobox 2	3.11289	2.62571	1.43534	2.39344	2.10489	0.326684	1.71679	1.39562	1.52049	2.12068	2.2763	1.01502	2.55736	1.53071	1.24795	1.38923	2.63982	2.71411
CD79A	484483	IG-alpha	CD79a molecule, immunoglobulin-associated alpha	2.92024	3.76322	1.85038	3.26791	3.27482	1.64861	3.48233	3.39562	2.63596	3.12068	2.44623	2.20767	3.14232	3.53071	2.51099	1.71116	2.76535	3.32417
AXL	484490	-	AXL receptor tyrosine kinase	9.56616	10.4637	7.38954	10.6942	10.933	9.11295	9.73249	10.6412	9.29527	10.513	10.9875	9.00046	9.65433	10.4854	7.44173	9.74238	10.9768	8.48994
RAF1	484648	-	v-raf-1 murine leukemia viral oncogene homolog 1	8.12411	8.01114	7.57148	8.4451	8.21342	7.18467	8.20222	8.10298	7.37015	8.5015	8.30144	7.05942	8.08092	7.91729	7.50723	7.63003	8.22479	7.28317
IRAK2	484657	-	interleukin-1 receptor-associated kinase 2	5.20035	4.88875	4.85038	5.76267	5.77732	3.97054	5.3256	5.22851	5.41126	5.36015	6.29867	4.85152	5.27982	4.64619	4.78401	4.67464	5.97481	5.39692
BHLHE40	484680	BHLHB2	basic helix-loop-helix family, member e40	9.13525	9.08842	8.07438	8.21362	7.68985	9.33651	9.39768	9.32784	8.81664	9.26137	7.92376	9.47621	9.35826	9.14419	7.95945	7.08967	7.80975	10.9104
CISH	484757	-	cytokine inducible SH2-containing protein	2.43481	2.88875	3.30981	2.1304	0.104892	3.13404	2.71679	3.09606	3.32784	2.75811	3.18319	2.37759	3.04278	2.64619	4.09595	1.38923	1.98775	3.37308
LTF	484787	-	lactotransferrin	3.28281	0.303785	1.43534	2.39344	1.68985	0.911647	1.39486	0.980583	-1.06448	0.950758	1.2763	0.529596	1.82039	0.945747	1.73338	1.19659	0.765354	1.05115
LOC484788	484788	CCRL2	chemokine (C-C motif) receptor-like 2-like	4.01978	4.00422	2.65774	3.1304	3.56432	1.64861	3.64279	3.85505	2.52049	2.27269	3.59823	1.6671	3.82039	3.7531	3.38546	1.55916	3.35032	2.98975
CCR5	484789	GPCR	chemokine (C-C motif) receptor 5	2.43481	0.303785	2.43534	2.39344	1.68985	2.13404	0.979827	0.395621	1.93552	0.950758	2.59823	1.20767	1.55736	2.64619	1.73338	1.19659	-0.819608	2.05115
CCR2	484790	-	chemokine (C-C motif) receptor 2	2.43481	0.303785	0.850381	2.80847	1.10489	0.911647	1.97983	0.980583	1.52049	1.53572	2.44623	0.529596	2.23543	1.7531	0.510988	1.84867	1.76535	1.63611
CCR1	484791	-	chemokine (C-C motif) receptor 1	1.69785	0.303785	-0.149619	1.39344	1.10489	0.326684	1.39486	-0.604379	1.25745	1.75811	1.2763	-0.20737	2.40535	0.945747	1.92603	0.974197	1.98775	1.05115
XCR1	484792	-	chemokine (C motif) receptor 1	3.43481	2.62571	1.85038	1.39344	1.68985	2.32668	3.0953	1.98058	1.52049	2.85765	3.08366	1.01502	2.82039	2.64619	2.83292	2.19659	3.42832	2.55365
CCR9	484793	-	chemokine (C-C motif) receptor 9	2.43481	2.30379	-0.149619	2.9784	3.27482	1.64861	2.20222	2.85505	1.74288	1.27269	2.2763	-1.79233	1.82039	1.94575	2.09595	-0.025803	0.180392	1.92562
IL12RB1	484828	-	interleukin 12 receptor, beta 1	3.43481	0.303785	2.43534	2.61583	1.68985	1.91165	3.0953	2.20298	2.74288	2.53572	2.97674	2.01502	3.48336	3.11567	2.92603	2.4767	3.42832	3.22107
CD97	484904	-|ADGRE5	CD97 molecule	6.11289	6.76322	4.93784	7.66646	5.85978	6.44563	5.91843	6.7085	6.27537	7.91365	6.29867	6.29513	6.10579	6.46145	4.65395	6.76861	6.00057	6.04361
ILF3	484950	-	interleukin enhancer binding factor 3, 90kDa	5.57232	6.21068	6.60527	6.5364	6.35282	6.48656	6.24035	6.26599	7.14498	6.41836	5.97674	6.52508	6.09341	6.35514	6.57708	7.38923	6.12291	6.50511
PIN1	484963	-	peptidylprolyl cis/trans isomerase, NIMA-interacting 1	8.19503	8.30379	8.59521	8.35151	8.09925	8.87551	8.1795	8.38146	8.91709	8.27719	8.18319	8.68745	8.24945	8.22652	8.09093	8.64426	8.17475	8.36856
FCER2	484998	-	Fc fragment of IgE, low affinity II, receptor for (CD23)	1.11289	2.88875	2.17231	2.61583	1.68985	1.32668	2.20222	2.71755	2.93552	1.95076	0.276301	0.79263	2.55736	2.53071	1.92603	1.38923	2.98775	2.05115
CD209	485000	CLEC4M	CD209 molecule	2.92024	3.88875	2.17231	2.9784	2.68985	1.64861	3.71679	2.71755	1.74288	3.03822	3.18319	1.37759	3.87928	3.11567	1.51099	0.389235	2.50232	2.55365
CD70	485018	-	CD70 molecule	4.57232	4.55171	7.59857	5.89594	5.10489	4.45597	4.25285	4.03948	7.54655	5.29061	5.2305	3.29513	4.62774	4.19367	7.63338	4.4767	5.53794	4.63611
EBI3	485043	-	Epstein-Barr virus induced 3	2.11289	0.303785	1.43534	1.80847	0.104892	-0.673316	-0.605136	1.98058	1.52049	0.950758	0.861263	-1.79233	2.04278	1.53071	1.51099	-0.610765	-0.819608	1.78811
STK11	485088	-	serine/threonine kinase 11	9.22923	9.79564	8.55082	8.86647	9.63627	9.12272	9.11938	9.65889	9.04927	8.97451	9.43491	8.9133	9.15429	9.72218	8.18577	8.98729	9.48074	9.5596
CFD	485095	-	complement factor D (adipsin)	5.86777	6.93314	0.850381	2.61583	4.10489	0.911647	6.05308	7.03948	0.935525	1.75811	3.52423	1.20767	6.06832	6.87648	2.24795	0.389235	4.13459	1.92562
INPPL1	485209	-	inositol polyphosphate phosphatase-like 1	9.62068	9.91665	9.13809	9.50022	10.043	9.27066	9.80532	10.035	4.49011	9.47236	10.0973	9.23281	9.54263	9.8963	9.03716	8.96761	10.0267	9.14567
MS4A1	485430	CD20	membrane-spanning 4-domains, subfamily A, member 1	1.11289	1.30379	-0.149619	0.808475	1.68985	0.326684	1.39486	-0.604379	-1.06448	0.53572	-0.723699	-0.20737	-0.764573	1.53071	-0.0739746	0.974197	1.50232	1.78811
IRG1	485496	-|ACOD1	immunoresponsive 1 homolog (mouse)	2.92024	0.303785	2.85038	1.80847	2.10489	1.32668	2.20222	2.20298	2.10545	0.53572	2.2763	0.207668	2.55736	2.26768	2.09595	1.38923	1.50232	2.92562
SPRY2	485504	-	sprouty homolog 2 (Drosophila)	5.94578	5.62571	7.48701	5.80847	7.8396	5.68424	6.38355	5.75317	5.7557	5.79625	7.8232	6.51145	6.20121	5.88826	7.58066	4.74679	7.72729	5.89245
TNFSF13B	485545	-	tumor necrosis factor (ligand) superfamily, member 13b	3.28281	3.62571	4.37394	2.39344	2.91225	2.49661	3.91843	2.20298	4.25745	1.95076	3.08366	2.59999	3.75899	3.40518	4.83292	2.71116	3.57271	2.71411
CX3CR1	485599	-	chemokine (C-X3-C motif) receptor 1	2.43481	0.303785	2.43534	1.39344	1.10489	-0.673316	-0.605136	2.71755	0.935525	0.950758	0.861263	-0.20737	2.23543	0.53071	1.73338	1.19659	1.50232	0.466186
EOMES	485636	-	eomesodermin	3.11289	2.30379	2.17231	8.917	1.68985	3.57461	1.97983	1.98058	4.29308	8.05142	2.08366	2.11456	0.82039	0.945747	2.38546	3.14412	1.98775	6.17355
CPA3	485707	-	carboxypeptidase A3 (mast cell)	2.43481	3.11114	1.43534	-0.191525	0.104892	0.911647	3.30175	2.39562	0.935525	1.95076	2.44623	-0.20737	3.69486	3.19367	1.92603	0.974197	2.76535	1.27354
MAVS	485789	VISA	mitochondrial antiviral signaling protein	5.94578	6.30379	4.80458	7.66646	6.58063	5.51651	5.94945	6.42904	5.02299	6.65812	6.86876	5.43649	6.18962	6.45354	4.80867	5.50818	6.92186	5.76081
SIGLEC1	485794	-	sialic acid binding Ig-like lectin 1, sialoadhesin	3.81333	3.47371	3.02031	4.89594	2.42682	2.64861	2.71679	2.71755	2.63596	3.85765	2.97674	2.59999	3.82039	3.33806	2.24795	2.29613	3.18039	3.98975
HCK	485828	-	hemopoietic cell kinase	4.63645	6.34818	4.80458	5.69112	6.51428	6.2692	4.88672	6.10987	3.39496	6.11063	6.79986	5.84429	4.40535	6.0853	4.09595	1.84867	6.4188	5.58513
SRC	485864	-	v-src sarcoma (Schmidt-Ruppin A-2) viral oncogene homolog (avian)	5.32234	5.39125	5.40497	6.73921	5.98753	5.28088	5.91843	5.73547	5.81817	6.16993	6.12179	5.5296	5.83534	5.76593	5.51099	5.65602	6.12291	5.57471
LBP	485869	-	lipopolysaccharide binding protein	4.36081	4.30379	7.01025	1.39344	6.59675	7.27505	5.00957	4.64355	6.26644	0.53572	6.71924	7.3801	4.82039	4.70063	6.50345	3.08967	6.52912	7.84556
PLCG1	485874	-	phospholipase C, gamma 1	7.48793	7.08514	7.70213	8.66334	7.75594	7.61209	7.54461	6.98808	7.67362	8.38121	7.98711	7.41224	7.48809	7.2856	7.88313	8.33175	8.02588	7.36403
SDC4	485893	-	syndecan 4	10.5223	11.2623	9.01277	11.425	10.9891	10.7866	10.4179	11.1493	10.3728	10.4219	10.7342	10.1206	10.4905	11.1582	9.05144	10.0836	10.8769	11.1937
NFATC2	485930	-	nuclear factor of activated T-cells, cytoplasmic, calcineurin-dependent 2	4.28281	4.11114	3.85038	6.93776	5.01178	3.41415	4.14975	3.78794	6.12535	6.8334	4.63385	3.79263	4.27982	4.46931	5.11585	7.09314	5.03837	4.22107
FLT3	486025	-	fms-related tyrosine kinase 3	2.69785	2.88875	5.05983	5.45233	4.01178	6.1211	2.97983	2.85505	4.66345	5.14058	4.36376	5.32661	3.55736	2.40518	5.40176	4.11716	3.88083	6.22107
BLK	486080	-	B lymphoid tyrosine kinase	2.11289	0.303785	-0.149619	1.39344	2.42682	-0.673316	1.71679	1.98058	1.52049	1.75811	1.2763	1.01502	2.93587	1.26768	2.92603	1.71116	1.98775	2.05115
PNOC	486095	-	prepronociceptin	3.43481	3.30379	2.65774	3.80847	3.27482	2.49661	3.0953	2.39562	2.52049	2.27269	3.18319	2.11456	4.14232	2.7531	2.62647	2.4767	2.98775	2.37308
DOK2	486133	-	docking protein 2, 56kDa	3.81333	1.88875	2.43534	5.01793	2.68985	2.49661	3.97983	2.56555	2.84242	4.80874	3.52423	2.11456	4.14232	2.40518	2.92603	3.78155	3.08728	2.27354
PDCD1	486213	-	programmed cell death 1	3.43481	3.47371	3.17231	1.80847	3.10489	2.49661	3.48233	3.09606	4.06481	2.41019	2.73573	1.5296	2.93587	3.7531	3.31834	3.38923	3.63982	3.22107
HNF1A	486303	HNF1|TCF1	HNF1 homeobox A	4.01978	4.11114	2.85038	3.39344	3.42682	2.64861	4.14975	3.30251	2.84242	2.95076	3.52423	1.6671	3.93587	3.26768	3.51099	2.08967	4.30967	3.42038
CMKLR1	486321	-	chemokine-like receptor 1	3.11289	4.00422	3.55082	2.9784	4.91225	2.64861	2.8543	4.15051	3.25745	2.85765	4.76815	1.79263	4.09341	4.4376	3.97042	3.4767	4.60666	3.22107
CHEK2	486338	-	checkpoint kinase 2	5.01978	5.39125	6.34223	5.56336	5.23418	6.59347	5.06729	5.50415	7.07508	6.01685	5.44623	6.27913	5.38517	5.50034	6.39363	6.19013	5.26785	6.76539
ANKRD22	486468	-	ankyrin repeat domain 22	2.69785	3.11114	2.17231	1.80847	2.68985	-0.673316	2.56479	2.56555	0.935525	1.95076	1.2763	0.529596	3.04278	1.94575	2.24795	1.84867	2.88083	1.46619
FAS	486469	-	Fas cell surface death receptor	8.23701	8.11757	6.93784	8.01305	7.16017	3.57461	8.34615	8.18026	4.22093	8.18677	7.35312	2.59999	8.34917	8.06728	6.56988	7.00762	7.30451	3.46619
ITGA5	486493	-	integrin, alpha 5 (fibronectin receptor, alpha polypeptide)	12.1658	12.7111	7.42024	10.1065	12.2553	8.49661	12.2382	12.7793	9.20231	10.464	12.354	8.69249	12.2583	12.7391	7.06558	9.75446	12.3857	8.91224
KRT8	486513	-	keratin 8	2.92024	2.62571	1.85038	2.9784	3.56432	2.13404	3.0953	3.20298	2.74288	3.19869	3.08366	1.79263	3.69486	3.11567	3.24795	1.9742	3.93528	3.51058
ATF1	486545	-	activating transcription factor 1	8.14079	7.96912	7.83337	8.68499	8.13832	8.1211	8.12957	8.03225	8.08273	8.78996	7.93808	8.08878	8.18087	8.00644	7.70739	8.42541	8.03214	8.1333
KMT2D	486558	MLL2	lysine (K)-specific methyltransferase 2D	7.75674	7.50346	7.80458	9.18351	7.85309	7.03404	7.7032	7.46171	6.43537	8.12068	7.75203	6.84429	7.7629	7.46538	7.65395	7.93998	7.68024	6.99366
IRAK4	486601	-	interleukin-1 receptor-associated kinase 4	7.60474	7.3806	6.87275	7.06586	7.80533	6.97774	7.78718	7.77066	6.88389	7.0645	8.13117	7.15018	7.78617	7.71062	6.81477	6.79863	7.94526	7.08457
C3AR1	486704	-	complement component 3a receptor 1	1.69785	1.88875	3.17231	1.39344	1.68985	1.64861	1.71679	1.39562	2.25745	1.53572	0.276301	0.79263	2.93587	2.7531	3.62647	1.38923	2.18039	2.16663
C1S	486714	-	complement component 1, s subcomponent	8.64036	7.17415	7.72075	9.42502	7.5561	8.3295	8.77641	7.42904	7.44332	9.76854	7.67718	8.40979	8.78039	7.19367	7.50723	8.29613	7.63982	7.60061
LAG3	486720	-	lymphocyte-activation gene 3	4.11289	3.11114	2.85038	3.9784	3.42682	2.78612	3.64279	3.30251	2.74288	3.34308	3.79986	2.6671	4.09341	3.99014	3.24795	2.84867	4.03837	3.67564
LTBR	486728	-	lymphotoxin beta receptor (TNFR superfamily, member 3)	7.1897	6.99029	6.94841	7.69112	6.89931	6.48656	7.16305	6.84683	6.0954	7.21754	7.01101	6.41712	7.12417	7.1552	6.99211	6.53389	7.08126	6.55365
IL17RA	486759	-	interleukin 17 receptor A	8.5967	8.39125	7.26823	8.5667	8.41778	7.77789	8.71228	8.43454	7.09034	8.27269	8.41073	7.62341	8.62774	8.38869	7.22523	6.80286	8.34026	8.21606
ENTPD1	486810	-|ENSCAFG00000008433	ectonucleoside triphosphate diphosphohydrolase 1	2.43481	3.30379	2.43534	2.9784	2.42682	0.911647	2.97983	2.98058	1.93552	1.53572	2.73573	0.529596	3.23543	2.26768	2.73338	1.55916	3.18039	2.16663
BLNK	486814	-	B-cell linker	2.11289	1.88875	5.82766	4.20079	1.10489	1.32668	2.39486	2.39562	1.93552	4.8334	1.59823	0.529596	2.82039	3.03321	5.28358	1.9742	2.88083	2.63611
NFKB2	486858	-	nuclear factor of kappa light polypeptide gene enhancer in B-cells 2 (p49/p100)	7.93944	7.77139	8.13115	9.08692	7.7631	7.1211	8.01325	7.80076	7.7004	8.39577	7.75608	7.09336	8.02006	7.63225	8.43975	7.9342	7.77658	6.89664
DMBT1	486922	-	deleted in malignant brain tumors 1	1.11289	2.88875	-0.149619	1.80847	0.104892	1.64861	0.394864	1.71755	0.935525	1.53572	0.861263	-0.20737	2.40535	1.26768	1.51099	0.974197	1.76535	2.55365
TOX	486964	-	thymocyte selection-associated high mobility group box	7.92024	7.66134	5.30981	4.39344	7.24444	5.45597	8.00957	7.53517	7.40313	5.05928	7.18319	5.93559	8.11501	7.41742	4.97042	3.38923	7.44249	4.46619
BMI1	487097	-	BMI1 polycomb ring finger oncogene	7.53915	7.67882	10.1265	9.01793	7.77023	7.78201	7.75242	7.91918	9.92492	9.4386	7.58008	7.84248	7.67422	7.79437	9.89109	9.25265	7.49327	7.6461
MRC1	487114	MRC1L1	mannose receptor, C type 1	3.92024	3.62571	3.17231	3.1304	4.19236	2.32668	3.71679	3.78794	2.52049	3.59461	2.44623	2.79263	3.87928	3.53071	3.38546	2.38923	4.13459	2.8585
GATA3	487134	-	GATA binding protein 3	2.69785	0.303785	4.43534	6.98838	2.42682	3.57461	0.979827	-0.604379	4.71688	6.48992	1.86126	4.33695	2.04278	-1.05425	4.88022	5.75556	1.50232	4.73297
IL15RA	487141	-	interleukin 15 receptor, alpha	3.69785	3.30379	4.02031	4.0564	3.42682	3.91165	4.03872	3.98058	3.93552	4.19869	3.73573	3.33695	3.75899	4.03321	3.88022	3.55916	4.30967	3.8585
GZMA	487207	-	granzyme A (granzyme 1, cytotoxic T-lymphocyte-associated serine esterase 3)	3.11289	3.30379	2.85038	3.1304	4.10489	1.32668	2.8543	2.98058	2.39496	2.75811	3.2763	1.37759	3.55736	3.89994	3.44959	2.38923	2.88083	1.78811
IL31RA	487212	-	interleukin 31 receptor A	1.69785	0.303785	1.85038	1.39344	0.104892	1.64861	1.97983	0.980583	1.52049	2.95076	2.2763	-0.20737	1.55736	1.53071	2.24795	-0.610765	0.180392	1.27354
CD180	487234	-	CD180 molecule	3.92024	5.00422	4.09831	3.80847	3.91225	2.32668	4.14975	4.30251	3.18345	3.47432	3.52423	3.06565	4.23543	4.03321	3.88022	3.08967	4.26785	3.11004
PIK3R1	487235	-	phosphoinositide-3-kinase, regulatory subunit 1 (alpha)	9.41209	8.42273	7.05983	8.63184	9.96443	6.24555	9.60797	8.68794	6.44332	9.03955	10.0536	6.67119	9.4041	8.53259	6.75257	7.56914	9.88343	6.42619
CX3CL1	487265	-	chemokine (C-X3-C motif) ligand 1	7.32234	8.1803	6.38954	7.66022	8.32406	6.85807	7.47701	8.49102	6.50538	7.77731	8.61169	7.17633	7.24665	8.20549	6.21143	7.72239	8.4188	6.90081
NLRC5	487268	-	NLR family, CARD domain containing 5	4.75674	3.76322	6.78112	6.46669	1.68985	2.64861	4.14975	3.64355	5.72994	4.99515	2.2763	2.11456	3.93587	2.64619	7.03977	2.63716	2.18039	3.37308
NOD2	487286	-	nucleotide-binding oligomerization domain-containing protein 2	1.69785	2.30379	2.43534	2.1304	2.10489	0.911647	1.71679	1.71755	1.25745	1.53572	2.59823	1.37759	2.04278	2.53071	2.24795	1.55916	2.18039	2.16663
C1QB	487381	-	complement component 1, q subcomponent, B chain	3.43481	2.62571	1.85038	2.39344	3.10489	2.78612	3.56479	2.98058	1.25745	1.27269	2.2763	1.37759	2.82039	2.64619	2.73338	1.84867	3.18039	2.37308
TNFRSF1B	487437	-	tumor necrosis factor receptor superfamily, member 1B	3.57232	4.11114	5.60527	5.42318	3.10489	3.64861	3.20222	2.56555	6.27537	4.16021	3.2763	3.33695	3.48336	3.03321	5.64027	4.69302	3.76535	3.46619
TNFRSF8	487438	-	tumor necrosis factor receptor superfamily, member 8	2.92024	0.303785	0.850381	2.1304	2.10489	-0.673316	1.97983	2.39562	1.25745	1.53572	2.08366	0.529596	1.82039	0.53071	1.92603	1.84867	1.18039	2.71411
MASP2	487447	-	mannan-binding lectin serine peptidase 2	3.11289	2.30379	2.17231	3.39344	2.68985	0.326684	2.71679	1.71755	2.52049	0.53572	2.86126	1.20767	3.23543	2.40518	1.73338	1.9742	2.63982	2.16663
THBS1	487486	-	thrombospondin 1	14.4271	14.9104	8.52634	10.5692	15.1487	10.6593	14.4561	14.9008	10.3919	10.9183	15.1191	10.9866	14.3987	14.8022	7.14519	13.1319	15.0894	9.53429
HDC	487551	-	histidine decarboxylase	0.112886	1.30379	0.850381	0.808475	1.10489	-0.673316	1.39486	0.395621	1.74288	1.27269	0.861263	-0.792332	1.55736	1.94575	2.09595	0.974197	0.765354	1.63611
CD276	487638	-	CD276 molecule	6.65205	6.32615	5.2427	8.14832	6.61269	6.9266	7.00219	6.57553	6.7557	7.8726	6.94164	6.9525	7.05561	6.49264	5.51099	6.17714	7.12876	7.17009
IFNAR2	487737	-	interferon (alpha, beta and omega) receptor 2	4.36081	3.30379	4.30981	4.50891	3.68985	3.85025	3.48233	3.64355	2.93552	3.85765	3.66862	4.06565	4.18962	3.70063	4.17395	3.43363	3.93528	3.92562
RUNX1	487746	-	runt-related transcription factor 1	9.17628	8.54219	8.03526	8.38968	7.93144	6.84238	9.36784	8.72654	7.19762	8.68208	8.07396	6.94238	9.30152	8.5382	8.11338	9.15079	8.02588	7.27676
ICOSLG	487793	-|ENSCAFG00000010718	inducible T-cell co-stimulator ligand	5.20035	5.05867	3.75727	2.9784	4.10489	5.34905	5.83781	4.64355	4.42738	2.53572	4.76815	4.97585	4.96335	4.80373	3.78401	0.974197	4.70395	4.89245
AIRE	487796	-	autoimmune regulator	3.92024	4.00422	3.02031	2.39344	3.42682	2.91165	3.30175	3.48308	2.10545	3.27269	2.59823	1.79263	3.14232	3.85264	3.31834	2.4767	3.70395	2.55365
NPNT	487891	-	nephronectin	3.57232	2.88875	4.65774	8.67575	4.68985	9.97953	3.56479	3.71755	10.0622	8.32145	3.97674	10.1988	4.32289	4.1552	3.56988	10.2753	4.18039	10.5919
CD96	487972	-	CD96 molecule	2.43481	4.11114	2.43534	2.80847	2.10489	1.64861	2.97983	2.39562	2.39496	2.75811	3.2763	1.6671	3.75899	3.33806	2.73338	2.55916	3.42832	2.78811
BTLA	487975	-	B and T lymphocyte associated	0.112886	2.30379	1.43534	2.1304	1.68985	1.64861	1.71679	1.71755	1.25745	2.12068	2.2763	0.529596	2.55736	2.40518	2.24795	1.19659	2.35032	2.27354
TIGIT	487986	VSIG9|VSTM3	T cell immunoreceptor with Ig and ITIM domains	2.11289	0.303785	-0.149619	2.80847	1.10489	0.326684	1.71679	0.980583	1.74288	0.53572	1.86126	0.207668	1.55736	1.7531	1.92603	1.55916	2.35032	2.55365
PIK3CA	488084	-	phosphatidylinositol-4,5-bisphosphate 3-kinase, catalytic subunit alpha	8.10157	8.44844	5.78112	8.93001	8.97834	7.35459	8.12957	8.32043	7.45516	8.32145	8.88733	6.91157	8.08092	8.29889	5.70739	7.58891	8.99897	7.60318
MASP1	488121	-	mannan-binding lectin serine peptidase 1 (C4/C2 activating component of Ra-reactive factor)	4.57232	4.82735	2.85038	2.9784	3.56432	2.78612	4.71679	4.44001	2.63596	3.53572	3.79986	1.6671	4.93587	4.53071	3.24795	1.55916	4.42832	3.22107
BCL6	488124	-	B-cell CLL/lymphoma 6	7.54751	8.01803	5.40497	7.09388	7.93144	5.28088	7.76119	7.79223	5.41126	6.55067	7.94873	5.07803	7.65749	7.87056	5.38546	5.10348	7.8912	6.15269
TP63	488125	TP73L	tumor protein p63	0.112886	0.303785	-0.149619	2.39344	0.104892	0.911647	1.39486	1.39562	0.520487	0.950758	-0.723699	0.207668	0.82039	0.53071	1.24795	0.974197	1.18039	1.46619
IL1RAP	488126	-	interleukin 1 receptor accessory protein	6.95838	7.1986	7.50143	8.43418	5.46244	6.2692	6.95711	7.2158	9.25181	8.60539	5.50512	6.39749	6.96335	7.08017	7.65054	6.2596	5.63982	5.96603
IFIH1	488371	-	interferon induced with helicase C domain 1	6.20035	5.94764	7.57148	5.0564	6.39029	5.83448	6.90266	6.55549	8.26644	4.08004	6.2763	5.92877	6.79002	6.38038	7.79947	4.00394	6.39956	6.10281
ITGA4	488429	-	integrin, alpha 4 (antigen CD49D, alpha 4 subunit of VLA-4 receptor)	4.01978	1.30379	-0.149619	5.9784	0.104892	1.32668	3.64279	1.39562	3.02299	6.70565	0.861263	2.29513	3.32289	1.26768	1.51099	-1.61077	1.18039	1.46619
ITGAV	488437	-	integrin, alpha V	11.9231	12.8173	9.05495	11.24	11.8776	10.0957	12.1219	13.0261	10.3628	11.5369	12.0287	10.4852	11.9667	12.856	8.66412	10.9067	11.9143	10.4054
LOC488449	488449	STAT1	signal transducer and activator of transcription 1-like	8.00163	7.6961	9.29125	7.78002	8.00576	5.83448	7.99849	7.65772	8.86626	7.74842	8.09967	5.54752	7.94623	7.73038	9.73499	7.85276	8.09028	5.65601
CASP10	488472	-	caspase 10, apoptosis-related cysteine peptidase	6.28281	7.22265	6.15416	6.94803	6.58063	5.34905	6.12278	6.98058	7.02299	6.69222	6.33158	5.20767	6.14232	6.93443	6.51848	6.9128	6.3603	4.44347
CASP8	488473	-	caspase 8, apoptosis-related cysteine peptidase	4.43481	3.62571	6.00013	5.20079	2.10489	3.49661	4.20222	4.09606	5.22093	5.19869	3.66862	2.90811	3.87928	3.46931	5.55538	5.29612	2.98775	3.63611
MAP2	488504	-	microtubule-associated protein 2	2.92024	2.30379	4.30981	5.95822	2.68985	1.32668	3.20222	2.56555	3.84242	5.74517	2.44623	1.90811	1.82039	1.94575	4.01349	3.8155	2.98775	5.0661
ERBB4	488508	-	v-erb-b2 avian erythroblastic leukemia viral oncogene homolog 4	0.112886	1.30379	1.43534	-0.191525	0.104892	0.326684	1.39486	0.980583	5.55023	0.53572	0.276301	0.207668	1.55736	-1.05425	2.24795	0.711163	-0.819608	1.05115
TGFB2	488596	TGFbeta2	transforming growth factor, beta 2	9.31501	9.15865	8.64154	8.78575	8.53952	7.39277	9.55474	9.45902	8.33854	9.3258	8.64699	7.50688	9.50572	9.33269	8.14519	8.59747	8.65613	7.60061
TLR5	488605	-	toll-like receptor 5	3.11289	3.88875	-0.149619	2.1304	2.91225	-0.673316	2.20222	2.56555	1.52049	1.27269	2.08366	0.79263	2.93587	3.03321	1.51099	0.974197	2.50232	0.788114
CD1A6	488608	CD1A	CD1a6 molecule	3.43481	5.55171	1.85038	2.1304	1.68985	0.911647	1.97983	5.17698	1.93552	1.95076	1.59823	-0.20737	3.04278	5.23115	2.92603	0.974197	2.76535	2.71411
CD1C	488609	-	CD1c molecule	1.69785	1.30379	1.85038	-0.191525	0.104892	1.64861	1.39486	1.39562	-1.06448	0.53572	1.2763	0.207668	2.04278	1.7531	1.51099	1.84867	2.88083	1.46619
CD1E	488610	-	CD1e molecule	3.43481	3.30379	2.65774	2.1304	2.10489	2.13404	2.8543	2.20298	1.74288	1.95076	3.18319	1.6671	3.48336	2.64619	2.62647	2.38923	3.18039	2.27354
CRP	488629	-	C-reactive protein, pentraxin-related	2.11289	1.30379	0.850381	-0.191525	0.104892	1.32668	2.71679	2.20298	1.52049	1.27269	2.08366	0.79263	2.93587	1.94575	1.51099	1.55916	2.35032	2.27354
CD84	488641	-	CD84 molecule	1.11289	1.88875	-0.149619	-0.191525	0.104892	-0.673316	-0.605136	0.395621	-1.06448	0.53572	0.276301	0.529596	-0.764573	-0.0542528	-1.07397	-0.610765	0.180392	1.05115
CD48	488642	-	CD48 molecule	1.11289	0.303785	0.850381	-0.191525	0.104892	1.32668	-0.605136	-0.604379	0.520487	-0.0492422	0.861263	0.529596	0.235427	1.26768	-0.0739746	-1.61077	1.18039	-1.53381
CD244	488644	-	CD244 molecule, natural killer cell receptor 2B4	1.11289	0.303785	1.43534	0.808475	1.68985	-0.673316	0.979827	0.980583	-1.06448	-0.0492422	-0.723699	-0.20737	0.82039	0.53071	0.510988	-0.025803	0.765354	0.788114
ISG20	488729	-	interferon stimulated exonuclease gene 20kDa	2.11289	2.88875	7.46509	8.4809	1.10489	4.13404	1.97983	3.09606	7.52424	7.19869	3.08366	4.11456	3.23543	3.19367	7.95945	3.19659	1.50232	7.37308
IL16	488762	-	interleukin 16	5.84081	4.21068	1.85038	7.94803	3.68985	-0.673316	5.66165	4.34982	2.39496	7.61609	3.92016	0.79263	5.48336	4.56046	1.24795	5.46605	3.50232	2.71411
FGFR3	488808	-	fibroblast growth factor receptor 3	4.01978	3.62571	3.43534	4.89594	4.10489	4.75295	3.48233	2.85505	5.06481	4.41019	3.79986	4.65061	3.55736	3.89994	3.97042	4.79863	3.57271	5.2606
BST1	488820	-	bone marrow stromal cell antigen 1	6.30271	6.11114	3.85038	5.69112	7.32406	4.41415	6.54461	6.60507	4.02299	5.84558	7.58008	4.63393	6.53921	6.50799	3.97042	5.31997	7.43306	4.37308
TLR1	488834	-	toll-like receptor 1	3.92024	3.88875	3.02031	3.50891	3.68985	2.49661	2.71679	3.09606	4.25745	3.03822	2.86126	2.20767	3.55736	3.70063	4.09595	2.08967	3.98775	3.05115
PRF1	489030	-	perforin 1 (pore forming protein)	3.92024	5.25798	3.85038	4.50891	5.62845	3.32668	4.8543	5.73547	4.14498	4.80874	5.5617	3.69952	5.23543	5.60396	4.83292	5.14412	5.53794	3.27354
DUSP1	489117	-	dual specificity phosphatase 1	11.1545	11.4273	7.3342	8.80565	12.0536	9.26185	11.2536	11.4904	9.32246	8.86962	12.0287	9.41224	11.2037	11.3775	7.34388	6.96666	12.0192	10.0097
DOCK2	489128	-	dedicator of cytokinesis 2	3.81333	3.76322	3.75727	3.89594	3.42682	2.32668	3.71679	3.64355	2.25745	2.95076	4.03119	2.11456	3.69486	3.53071	3.62647	3.29613	3.98775	3.27354
ITK	489159	-	IL2-inducible T-cell kinase	1.11289	2.62571	1.85038	2.61583	1.68985	-0.673316	1.71679	-0.604379	-1.06448	1.53572	0.861263	-0.792332	1.23543	1.26768	0.510988	-0.025803	2.50232	1.27354
CSF1R	489188	-	colony stimulating factor 1 receptor	3.43481	4.00422	3.02031	2.9784	3.91225	1.64861	2.97983	3.09606	2.25745	2.75811	3.36376	1.5296	3.55736	3.94575	3.09595	2.9742	3.76535	2.78811
IL17B	489193	-	interleukin 17B	3.11289	3.62571	3.65774	2.1304	1.68985	1.32668	3.71679	3.09606	2.25745	1.75811	3.44623	1.01502	3.23543	2.85264	3.38546	1.38923	3.08728	1.78811
GZMK	489200	-	granzyme K (granzyme 3; tryptase II)	1.11289	1.88875	2.43534	1.80847	2.68985	0.911647	0.979827	2.56555	1.25745	2.41019	1.86126	0.79263	3.32289	1.94575	1.73338	-0.025803	1.98775	2.46619
ITGA2	489208	-	integrin, alpha 2 (CD49B, alpha 2 subunit of VLA-2 receptor)	3.28281	3.30379	4.75727	6.70329	3.68985	4.68424	3.78718	2.39562	4.74288	6.42649	3.08366	4.54752	3.82039	3.19367	4.24795	3.38923	3.70395	5.29908
ITGA1	489210	-	integrin, alpha 1	10.2473	10.3564	4.70836	6.9784	10.5132	8.32668	10.571	10.553	6.07508	8.05405	10.7586	8.46033	10.4654	10.423	4.35229	6.43908	10.6757	8.29749
C7	489221	-	complement component 7	2.11289	3.47371	5.43534	2.9784	2.68985	0.911647	2.56479	3.09606	2.25745	2.12068	3.18319	2.01502	3.04278	1.7531	5.33542	1.19659	2.63982	2.37308
JAM3	489271	-	junctional adhesion molecule 3	9.18166	8.71318	5.73302	8.8141	7.53116	6.20933	9.23879	8.927	7.4072	8.8134	7.74391	6.68745	9.19253	8.63225	5.99211	7.99841	7.68819	6.43197
ETS1	489287	-	v-ets avian erythroblastosis virus E26 oncogene homolog 1	7.36081	7.11114	6.53688	9.08692	7.45362	7.4815	7.36641	7.29044	7.57938	8.94228	7.21882	7.24109	7.4351	7.20314	5.94839	8.20941	7.44249	7.46337
THY1	489365	-	Thy-1 cell surface antigen	10.734	10.7866	6.17231	11.2988	9.97217	10.0106	10.8	10.8473	10.015	10.8227	9.97761	10.2721	10.8797	10.8307	4.90331	10.8034	10.1	9.92408
MCAM	489368	-	melanoma cell adhesion molecule	5.32234	5.73005	4.17231	5.01793	4.56432	6.99202	5.71679	5.75317	5.63596	4.16021	4.66862	6.85872	5.34395	5.45354	3.73338	3.59869	4.50232	7.12082
CXCR5	489378	BLR1	chemokine (C-X-C motif) receptor 5	4.81333	5.39125	4.49424	4.71537	5.05909	3.41415	4.75242	5.44001	4.18345	4.92804	5.10919	3.63393	5.23543	5.35514	4.54074	4.71116	5.76535	4.29908
CD3G	489383	-	CD3g molecule, gamma (CD3-TCR complex)	2.69785	1.30379	2.65774	3.39344	2.68985	3.13404	1.71679	2.56555	3.63596	2.53572	2.44623	2.90811	3.23543	2.53071	2.38546	1.55916	2.50232	3.75159
POU2AF1	489413	-	POU class 2 associating factor 1	3.43481	3.11114	2.85038	1.80847	3.42682	2.78612	3.56479	3.20298	1.93552	3.34308	2.59823	2.11456	3.48336	2.7531	3.31834	2.78155	3.98775	4.82374
MMP1	489428	LOC489428	interstitial collagenase-like	2.69785	2.88875	2.17231	3.50891	1.68985	3.13404	2.56479	2.98058	2.74288	2.85765	2.44623	2.29513	2.55736	2.94575	2.24795	2.38923	2.18039	3.8585
C1QBP	489450	-	complement component 1, q subcomponent binding protein	7.40751	7.49361	8.77519	8.82806	7.4886	8.30396	7.7699	7.68102	9.20465	8.48214	7.5384	8.47094	7.52083	7.66342	8.89181	8.96383	7.4188	7.83905
CD68	489476	-	CD68 molecule	3.57232	4.00422	2.85038	4.85287	3.10489	1.91165	3.56479	4.56555	2.39496	4.97313	2.97674	2.01502	4.14232	4.3033	1.24795	3.24722	3.35032	3.55365
MAP2K4	489508	-	mitogen-activated protein kinase kinase 4	7.5967	7.46366	6.7929	7.67266	7.81914	6.37108	7.56479	7.75317	7.23473	7.99515	7.87621	6.36754	7.64057	7.56046	6.50345	7.26268	7.81702	6.82813
IL12RB2	489550	-	interleukin 12 receptor, beta 2	1.11289	0.303785	1.85038	1.80847	2.10489	1.91165	1.97983	1.39562	0.935525	1.27269	2.44623	1.01502	1.82039	-0.0542528	1.73338	0.974197	1.76535	2.05115
TNFRSF4	489600	-	tumor necrosis factor receptor superfamily, member 4	4.11289	4.62571	3.17231	2.39344	4.49721	3.49661	3.8543	4.56555	2.52049	3.19869	4.44623	2.37759	3.99031	4.61817	3.56988	3.63716	4.82425	3.55365
PIK3CD	489644	-	phosphatidylinositol-4,5-bisphosphate 3-kinase, catalytic subunit delta	4.57232	4.94764	2.17231	4.9784	4.56432	3.78612	4.43926	4.95021	4.06481	5.34308	4.5617	3.56522	4.55736	4.80373	2.73338	4.94382	4.26785	3.78811
IRF8	489673	-	interferon regulatory factor 8	2.43481	3.62571	2.17231	-0.191525	2.10489	0.911647	2.56479	2.56555	2.39496	1.27269	3.08366	0.207668	3.14232	3.40518	0.926025	1.38923	3.26785	2.16663
PSMB10	489749	-|ENSCAFG00000020333	proteasome (prosome, macropain) subunit, beta type, 10	4.36081	3.62571	5.13578	4.89594	4.10489	4.78612	3.39486	2.71755	4.02299	2.27269	4.08366	3.88009	3.93587	2.40518	5.36897	1.84867	4.35032	3.67564
CDH5	489775	-	cadherin 5, type 2 (vascular endothelium)	2.69785	1.30379	0.850381	1.80847	2.42682	-0.673316	1.97983	0.395621	1.74288	0.950758	2.08366	0.79263	1.82039	1.7531	1.73338	0.974197	2.88083	1.05115
CARD11	489887	-	caspase recruitment domain family, member 11	2.69785	1.30379	-0.149619	2.39344	0.104892	0.326684	0.979827	1.71755	-0.0644752	1.27269	1.2763	-0.792332	1.82039	0.53071	1.51099	1.71116	2.18039	1.05115
LFNG	489891	-	LFNG O-fucosylpeptide 3-beta-N-acetylglucosaminyltransferase	4.28281	3.47371	4.09831	4.50891	4.80533	4.18467	3.56479	4.15051	4.9128	4.08004	4.76815	3.93559	4.55736	4.11567	4.54074	5.00394	4.7951	4.02078
ITGAL	489905	-	integrin, alpha L (antigen CD11A (p180), lymphocyte function-associated antigen 1; alpha polypeptide)	1.11289	2.88875	3.30981	1.80847	1.68985	2.78612	1.39486	0.395621	1.93552	0.950758	0.276301	1.01502	2.23543	1.53071	1.73338	0.389235	1.50232	2.78811
ITGAM	489928	-	integrin, alpha M (complement component 3 receptor 3 subunit)	1.11289	0.303785	1.85038	0.808475	2.68985	0.911647	1.71679	-0.604379	-0.0644752	1.53572	1.2763	0.529596	1.23543	1.26768	1.24795	1.38923	1.50232	2.37308
ITGAX	489929	-	integrin, alpha X (complement component 3 receptor 4 subunit)	3.11289	2.30379	2.17231	2.39344	2.42682	1.64861	3.0953	1.71755	1.25745	2.41019	2.73573	1.01502	3.04278	2.11567	2.09595	1.38923	1.98775	2.71411
IL4R	489957	-	interleukin 4 receptor	5.63645	4.76322	4.30981	5.42318	4.56432	5.75295	5.56479	4.78794	4.74288	5.88149	4.5617	5.61706	6.29071	4.5896	4.54074	5.23472	5.20276	5.23437
SOCS1	490006	-	suppressor of cytokine signaling 1	5.32234	5.30379	4.49424	4.85287	5.98753	3.02712	5.60432	4.5249	4.39496	4.59461	6.05766	2.5296	5.86478	4.70063	4.70739	3.55916	6.11113	4.02078
CIITA	490008	-	class II, major histocompatibility complex, transactivator	4.36081	4.00422	2.43534	3.39344	3.91225	1.64861	4.0953	3.78794	2.84242	3.19869	3.92016	2.11456	4.09341	4.03321	3.17395	2.9742	4.08728	3.32417
MEFV	490041	rfp domain	Mediterranean fever	2.11289	1.30379	3.02031	0.808475	0.104892	1.64861	2.56479	0.980583	1.52049	0.950758	2.59823	1.01502	2.69486	1.7531	2.09595	1.19659	2.50232	2.46619
GBP5	490170	-	guanylate binding protein 5	4.5052	4.30379	3.30981	4.56336	2.68985	2.32668	4.82113	3.39562	4.57938	3.41019	3.73573	2.4556	4.36471	4.26768	3.09595	2.08967	3.18039	3.55365
BCL10	490183	-	B-cell CLL/lymphoma 10	6.32234	6.13668	5.37394	6.18351	6.37168	5.73607	6.14975	6.17698	5.95789	5.82112	6.42605	5.47445	6.05561	6.05427	5.46518	5.49776	6.52024	6.15967
PTPRC	490255	-	protein tyrosine phosphatase, receptor type, C	1.11289	2.62571	0.850381	2.61583	2.42682	1.91165	2.8543	2.20298	2.25745	2.12068	2.2763	1.90811	2.55736	2.11567	1.73338	3.34343	1.76535	3.63611
MAPKAPK2	490263	-	mitogen-activated protein kinase-activated protein kinase 2	8.0554	8.44334	7.52986	8.04209	8.21342	7.68863	7.99478	8.45632	7.81204	8.00333	8.10919	7.70951	8.10271	8.48491	7.18341	7.7751	8.19998	7.73998
IL19	490265	-	interleukin 19	3.11289	1.88875	1.43534	4.61583	2.10489	1.64861	3.39486	2.71755	1.93552	4.16021	1.86126	1.37759	2.69486	2.53071	2.38546	3.55916	2.50232	1.46619
CR2	490269	CR1	complement component (3d/Epstein Barr virus) receptor 2	5.15728	5.25798	3.75727	3.71537	5.53116	3.91165	3.78718	4.30251	3.74288	2.95076	4.89101	3.49307	4.72728	4.94575	3.31834	4.00394	5.24648	4.13861
LOC490356	490356	XCL1|XCL2|ENSCAFG00000029542	cytokine SCM-1 beta-like	2.92024	3.30379	3.30981	2.9784	3.42682	2.49661	3.91843	3.20298	1.93552	2.6512	2.97674	1.6671	3.32289	3.85264	3.24795	2.55916	3.98775	3.05115
PARP1	490385	-	poly (ADP-ribose) polymerase 1	7.41667	7.65251	7.58509	8.86917	8.07644	7.88127	7.51899	7.90342	7.94675	8.29949	8.12492	7.83884	7.44488	7.80993	7.62647	8.685	7.95188	7.69741
NTRK1	490404	TRKA	neurotrophic tyrosine kinase, receptor, type 1	1.69785	0.303785	3.65774	5.80847	1.68985	1.64861	1.39486	1.71755	4.10545	4.97313	0.276301	1.5296	1.23543	1.26768	3.24795	1.38923	1.76535	1.63611
S100A8	490461	-	S100 calcium binding protein A8	4.11289	3.88875	2.65774	2.80847	5.23418	2.64861	4.64279	3.64355	4.18345	3.19869	5.25358	2.73123	3.93587	3.5896	3.01349	2.71116	5.11113	3.32417
S100A9	490463	-	S100 calcium binding protein A9	1.69785	0.303785	2.65774	2.39344	2.68985	0.911647	2.97983	1.98058	1.25745	0.53572	0.861263	0.79263	2.82039	1.53071	1.51099	1.19659	1.98775	1.27354
NLRP3	490576	-	NLR family, pyrin domain containing 3	2.43481	1.88875	2.43534	2.1304	1.68985	2.13404	1.71679	1.98058	1.25745	2.75811	2.2763	1.6671	2.82039	2.26768	1.51099	2.29613	3.42832	2.16663
CMA1	490628	-	chymase 1, mast cell	2.69785	2.88875	3.02031	1.80847	2.42682	0.326684	2.20222	1.98058	1.52049	2.41019	1.86126	1.37759	2.40535	3.19367	2.62647	1.38923	1.76535	2.16663
LOC490629	490629	GZMH	transmembrane protease serine 9-like	2.43481	2.30379	2.65774	2.80847	1.68985	0.326684	2.8543	0.980583	1.93552	2.6512	2.59823	1.01502	2.55736	2.53071	1.51099	0.974197	2.35032	2.27354
GZMB	490630	-	granzyme B (granzyme 2, cytotoxic T-lymphocyte-associated serine esterase 1)	2.92024	2.88875	1.85038	2.61583	2.42682	1.32668	2.20222	1.39562	0.935525	2.27269	2.2763	0.79263	2.69486	2.11567	3.68091	1.19659	2.63982	1.92562
FOXA1	490657	-	forkhead box A1	0.112886	0.303785	1.43534	1.39344	1.10489	0.326684	0.394864	0.395621	0.520487	1.27269	0.861263	0.207668	1.82039	1.26768	-1.07397	0.711163	0.765354	2.46619
PNMA1	490774	-	paraneoplastic Ma antigen 1	6.74224	6.76322	5.80458	6.94803	6.42682	5.95604	6.87868	6.94251	5.85439	7.3258	6.38483	5.82238	6.87205	6.63923	5.56988	5.87305	6.52024	6.14567
FOS	490792	-	FBJ murine osteosarcoma viral oncogene homolog	5.94578	5.55171	4.43534	5.42318	10.5867	6.18467	6.05308	5.71755	5.56488	6.00604	10.6873	7.93389	5.90785	5.85264	4.17395	5.07574	10.5791	7.12796
TRAF3	490867	-	TNF receptor-associated factor 3	6.98325	6.77952	7.97966	8.03248	6.87308	7.95239	7.08137	7.30851	8.36179	7.68547	6.92735	8.01502	7.05561	7.01721	7.88603	8.21419	6.90149	7.80604
AKT1	490878	-	v-akt murine thymoma viral oncogene homolog 1	9.42804	10.1834	9.6943	9.69722	10.1077	10.2618	9.53952	10.1513	9.12905	9.12942	10.1696	10.1655	9.41658	10.1037	9.7462	9.28708	10.1244	10.0832
IFI35	490954	-	interferon-induced protein 35	4.86777	4.21068	7.48701	3.71537	5.10489	5.20933	5.06729	4.34982	7.16914	3.12068	5.00422	3.73123	5.27982	4.03321	7.56627	2.08967	5.01328	5.16663
STAT3	490967	-	signal transducer and activator of transcription 3 (acute-phase response factor)	9.75132	9.42791	8.5783	8.8169	9.70294	8.37381	9.72802	9.32931	8.25745	8.9759	9.54776	8.43046	9.67006	9.36465	8.28358	8.21419	9.66017	7.54834
STAT5A	490968	-	signal transducer and activator of transcription 5A	6.41667	6.71318	5.68327	6.54994	6.83281	5.59347	6.66165	6.58544	5.87804	6.26364	6.94873	5.39749	6.58416	6.79124	5.54074	5.79863	6.8386	5.15269
STAT5B	490969	-	signal transducer and activator of transcription 5B	5.94578	5.97621	5.70836	5.56336	6.40867	5.25742	6.06729	6.05383	5.56488	5.27269	6.69415	4.86588	6.22411	5.95697	5.82084	5.03309	6.53794	5.16663
CCR7	491011	-	chemokine (C-C motif) receptor 7	2.11289	1.30379	1.85038	0.808475	2.42682	3.13404	1.39486	1.98058	0.935525	0.950758	0.276301	1.37759	2.04278	1.94575	2.24795	1.38923	2.76535	4.46619
TBX21	491044	-	T-box 21	3.57232	4.11114	2.17231	3.61583	3.56432	3.02712	2.8543	3.85505	3.74288	3.59461	3.08366	2.90811	3.75899	3.7531	2.09595	3.19659	3.70395	3.59547
CCL7	491148	CCL-7|MCP-3	chemokine (C-C motif) ligand 7	7.31256	5.97621	6.22542	7.21787	4.42682	4.85025	7.24035	6.08212	7.84542	6.29949	4.86126	3.69952	7.18962	5.88826	4.13548	6.08272	4.90831	3.75159
ABL1	491292	-	c-abl oncogene 1, non-receptor tyrosine kinase	7.61273	7.44334	6.63174	7.19218	8.13832	6.6213	7.79147	7.44547	6.92421	7.20342	8.30421	6.84066	7.54831	7.32945	6.76523	6.6419	8.03526	6.70459
LCN2	491320	-	lipocalin 2	6.94578	5.62571	1.43534	2.61583	3.80533	0.326684	7.16305	5.98058	-0.0644752	2.53572	4.94873	1.20767	7.19543	5.53071	1.73338	1.55916	4.46579	3.78811
S100B	491615	-	S100 calcium binding protein B	3.69785	2.88875	1.85038	3.39344	1.10489	1.32668	3.39486	3.30251	1.93552	2.27269	2.97674	2.01502	3.23543	2.64619	2.73338	1.55916	2.98775	2.16663
TLR7	491743	-	toll-like receptor 7	3.43481	2.62571	0.850381	2.1304	3.42682	1.32668	3.0953	3.20298	1.52049	2.12068	2.08366	-0.20737	3.48336	3.19367	-1.07397	1.38923	2.63982	1.27354
CYBB	491825	NOX2	cytochrome b-245, beta polypeptide (chronic granulomatous disease)	2.43481	1.30379	1.85038	2.1304	2.91225	0.911647	1.39486	1.39562	2.39496	2.53572	1.2763	1.90811	1.82039	1.94575	2.51099	1.38923	2.35032	1.92562
CFP	491859	-	complement factor properdin	2.43481	2.88875	1.85038	2.1304	1.68985	1.32668	1.71679	1.39562	2.10545	2.41019	2.73573	0.207668	2.93587	2.53071	1.73338	1.19659	2.88083	2.05115
TFE3	491872	-	transcription factor binding to IGHM enhancer 3	7.30271	7.14928	7.78702	7.22633	7.53116	7.58878	7.21504	6.95786	6.65662	7.03822	7.57092	7.16767	7.3953	7.02256	8.12324	6.86901	7.82425	7.33963
FOXP3	491876	-	forkhead box P3	2.69785	3.47371	3.02031	2.80847	3.10489	1.91165	3.0953	2.71755	2.63596	2.12068	3.2763	1.5296	3.55736	3.33806	2.38546	2.71116	3.70395	2.05115
KDM5C	491894	JARID1C|SMCX	lysine (K)-specific demethylase 5C	6.52228	6.60757	6.32611	7.13939	5.96287	5.81854	7.00219	6.83025	5.97992	6.69895	6.34239	5.53858	6.97014	6.87056	6.56988	5.68386	6.22479	6.42619
CXCR3	491952	-	chemokine (C-X-C motif) receptor 3	0.112886	1.30379	0.850381	1.80847	0.104892	-0.673316	1.97983	-0.604379	-1.06448	1.27269	1.2763	-0.20737	2.69486	0.945747	1.51099	0.711163	1.76535	2.46619
BTK	492019	-	Bruton agammaglobulinemia tyrosine kinase	3.81333	4.00422	7.82192	6.5364	4.10489	7.01318	3.78718	4.20298	7.43138	7.05405	3.52423	6.40734	4.23543	4.4376	7.4535	7.07574	4.26785	6.65601
IRAK1	492247	-	interleukin-1 receptor-associated kinase 1	6.30271	6.67882	7.25126	8.12589	6.73425	6.13404	6.67099	6.88747	6.78101	7.08004	6.89835	6.21889	6.79002	6.95697	7.27475	7.32881	6.77285	5.97398
HAMP	492281	-	hepcidin antimicrobial peptide	3.43481	2.30379	3.17231	3.26791	2.10489	2.49661	1.71679	1.98058	2.25745	1.95076	3.08366	1.79263	3.40535	2.64619	2.38546	1.71116	3.08728	2.63611
PRKCD	494005	-	protein kinase C, delta	6.5052	6.97621	5.87275	6.60289	7.11612	6.66653	6.46095	7.02498	5.7557	6.8874	7.40558	6.84791	6.57528	7.04904	6.05531	6.00394	7.30967	6.95804
DLA-12	541592	-	MHC class I DLA-12	8.06125	8.81158	8.78112	7.52272	8.30456	6.41415	8.01325	8.70396	8.50728	6.42649	8.22759	6.51145	8.14832	8.69729	8.39973	5.1307	8.3071	6.87558
MIF	595146	-	macrophage migration inhibitory factor	8.09017	9.36718	8.35818	8.91176	8.59273	8.4168	8.42829	9.51974	10.5433	8.6036	8.78013	8.40366	8.44244	9.33484	8.51287	8.10691	8.75214	8.66708
LOC606890	606890	IFITM3|IFITM5	interferon-induced transmembrane protein 3-like	3.57232	1.88875	3.02031	2.80847	2.91225	2.13404	4.03872	3.09606	3.02299	3.27269	3.73573	2.01502	4.14232	3.5896	2.62647	3.29613	3.93528	2.8585
TNFRSF18	606971	GITR	tumor necrosis factor receptor superfamily, member 18	4.20035	4.30379	2.65774	3.1304	4.19236	3.02712	4.03872	3.78794	2.74288	2.75811	4.08366	3.33695	4.09341	3.7531	3.24795	3.29613	4.13459	3.82374
HBEGF	607007	-	heparin-binding EGF-like growth factor	6.04362	4.39125	7.23409	7.95313	4.27482	6.36011	6.00957	4.44001	7.10545	7.8962	4.86126	5.70751	6.24665	4.50034	6.61951	6.37792	4.63982	7.35797
MAPK11	607019	-	mitogen-activated protein kinase 11	4.01978	4.21068	3.65774	3.26791	4.56432	3.41415	4.39486	4.03948	3.10545	3.27269	4.36376	3.16186	3.99031	4.46931	3.01349	3.88109	4.57271	3.59547
CD14	607076	-	CD14 molecule	3.57232	3.62571	0.850381	2.9784	3.91225	3.97054	4.0953	4.39562	2.84242	1.95076	4.2305	4.33695	4.18962	4.56046	1.24795	2.08967	4.76535	3.89245
LTA	607183	LT-alpha|TNF-beta|TNFB|TNFSF1	lymphotoxin alpha	1.69785	2.30379	1.43534	0.808475	1.10489	1.32668	1.97983	1.39562	0.520487	1.27269	2.08366	-0.20737	1.82039	1.26768	0.926025	0.711163	2.35032	1.92562
NCR3	607220	NKp30	natural cytotoxicity triggering receptor 3	2.92024	4.21068	1.43534	2.61583	2.68985	3.13404	4.14975	3.39562	2.84242	3.03822	3.2763	2.29513	4.52083	2.85264	3.31834	2.71116	3.70395	2.8585
COLEC12	607342	-	collectin sub-family member 12	6.92024	6.34818	7.11717	6.79716	8.18171	5.32668	6.63327	6.53517	8.12288	6.19869	8.09648	5.48379	6.75113	6.52318	6.61253	8.22528	8.2705	5.39692
TYMS	607417	-	thymidylate synthetase	6.15728	7.25798	7.76327	6.69112	6.67475	8.02017	6.48233	7.38997	8.7477	6.67186	6.92016	8.00695	6.34395	7.46538	7.60902	8.38641	6.90831	7.72121
CD2	607448	-	CD2 molecule	2.92024	1.30379	-0.149619	1.80847	2.10489	-0.673316	1.71679	1.71755	-0.0644752	1.75811	2.59823	-0.792332	2.69486	1.94575	1.24795	1.19659	1.50232	1.05115
SHMT2	607458	-	serine hydroxymethyltransferase 2 (mitochondrial)	10.0451	10.0368	9.36213	9.82945	9.24444	9.65536	10.11	10.0952	10.0223	10.4481	9.40042	9.67629	10.1735	10.1232	9.26699	10.0836	9.33774	10.1413
BCR	607482	-	breakpoint cluster region	7.86777	8.29247	7.52986	9.56002	8.93462	7.88893	7.82113	7.98808	9.41429	9.03689	8.55243	7.31358	7.94279	8.27218	7.00817	8.28405	8.76347	8.10824
CARD9	607492	-	caspase recruitment domain family, member 9	2.43481	2.62571	2.17231	3.61583	2.10489	2.49661	2.56479	2.20298	0.935525	1.27269	2.08366	2.01502	2.69486	1.94575	0.510988	1.84867	2.18039	2.37308
CD200	607499	-	CD200 molecule	2.11289	2.30379	0.850381	0.808475	3.27482	-0.673316	1.97983	2.56555	1.52049	1.27269	3.36376	-0.20737	1.82039	1.7531	1.92603	0.389235	3.50232	2.37308
CXCL16	607514	-	chemokine (C-X-C motif) ligand 16	7.83399	7.42273	0.850381	9.05877	6.53116	7.97414	8.16305	7.48308	9.21745	7.71894	6.71093	8.04056	8.27982	7.6217	1.51099	7.48463	6.4188	8.65477
CCR10	607528	-	chemokine (C-C motif) receptor 10	3.43481	3.30379	2.43534	2.1304	3.80533	1.64861	2.71679	3.30251	2.25745	2.27269	3.86126	1.37759	3.87928	3.99014	2.62647	3.24722	3.98775	2.46619
CSF3R	607605	-	colony stimulating factor 3 receptor (granulocyte)	2.69785	3.11114	0.850381	2.61583	1.68985	0.326684	2.8543	3.30251	-0.0644752	1.75811	2.86126	0.207668	3.32289	2.53071	2.09595	1.9742	2.50232	2.37308
CD7	607675	-	CD7 molecule	2.92024	3.11114	2.65774	2.9784	2.42682	1.32668	2.56479	2.71755	1.52049	2.12068	2.08366	0.529596	2.40535	3.11567	0.926025	2.08967	2.63982	1.92562
CNP	607694	-	2',3'-cyclic nucleotide 3' phosphodiesterase	6.15728	6.43307	6.52281	6.93776	6.68985	6.46624	6.42829	6.57553	7.18819	6.513	6.83089	6.75841	6.50221	6.26768	7.24795	6.68844	6.5641	6.00534
TNFRSF13C	607785	-	tumor necrosis factor receptor superfamily, member 13C	7.65978	7.43307	2.85038	8.59311	7.58063	3.64861	8.0953	7.80501	4.02299	8.58919	7.72338	3.01502	8.02333	7.5678	2.73338	6.79863	7.71177	4.34883
DLA-DOB	607786	-	major histocompatibility complex, class II, DO beta	3.28281	1.30379	2.65774	2.1304	3.10489	2.32668	2.71679	3.09606	1.25745	2.6512	2.97674	1.5296	3.62774	2.64619	2.38546	0.389235	2.76535	0.788114
DLA-DMB	607827	-	major histocompatibility complex, class II, DM beta	3.11289	1.88875	2.85038	1.80847	2.68985	2.13404	3.48233	-0.604379	1.93552	2.12068	2.86126	2.4556	3.14232	2.11567	3.38546	-0.025803	3.08728	3.11004
IL27	607880	-	interleukin 27	3.81333	4.11114	0.850381	3.50891	3.68985	1.64861	3.56479	3.09606	1.52049	2.85765	3.52423	1.20767	4.04278	2.94575	2.38546	2.29613	3.35032	3.05115
CD19	607898	-	CD19 molecule	1.69785	1.88875	1.43534	2.61583	1.10489	0.911647	0.394864	0.395621	1.25745	1.53572	1.59823	0.207668	2.04278	-0.0542528	1.24795	0.389235	1.18039	1.63611
CREB1	607922	-	cAMP responsive element binding protein 1	7.4438	7.50346	7.60527	7.61583	7.49721	5.95604	7.79574	7.49365	7.89263	7.85162	7.64262	6.10853	7.64057	7.40107	7.40176	7.36937	7.50232	6.52688
IL21R	608011	-	interleukin 21 receptor	3.81333	4.82735	3.43534	2.80847	3.91225	3.13404	3.39486	3.98058	2.84242	3.34308	3.92016	2.90811	4.40535	4.11567	2.83292	3.08967	4.13459	3.63611
TANK	608092	-	TRAF family member-associated NFKB activator	6.45274	6.57057	5.2427	6.49498	6.47993	6.91165	6.27751	6.66241	6.70371	6.29061	6.35312	6.50688	6.32289	6.41335	5.41788	5.46605	6.43778	6.77453
CXCL13	608156	-	chemokine (C-X-C motif) ligand 13	3.28281	3.76322	3.17231	3.1304	2.68985	2.32668	3.8543	3.78794	2.10545	2.12068	4.32069	2.6671	3.04278	3.40518	3.62647	2.38923	3.42832	3.11004
CLDN1	608207	-	claudin 1	4.28281	5.88875	10.084	7.20079	4.01178	9.02365	3.78718	5.48308	9.9655	6.47432	4.18319	9.45144	4.09341	5.91153	9.7374	8.44316	4.03837	8.56816
CSF3	608246	-	colony stimulating factor 3 (granulocyte)	4.20035	4.39125	3.85038	4.1304	4.01178	3.57461	3.91843	4.2536	3.52049	3.53572	4.18319	2.73123	4.32289	4.53071	3.31834	3.03309	4.70395	3.46619
TNFRSF9	608274	-	tumor necrosis factor receptor superfamily, member 9	0.112886	1.30379	1.85038	0.808475	3.10489	-0.673316	2.8543	1.39562	2.25745	2.12068	2.2763	1.01502	2.55736	0.945747	2.24795	0.711163	1.50232	1.63611
PALB2	608527	-	partner and localizer of BRCA2	4.75674	5.76322	5.5783	4.80847	5.35282	6.0546	4.60432	5.41799	6.37847	5.14058	5.2763	5.90115	4.69486	5.40518	5.54074	6.43908	5.11113	5.74231
CTSG	608543	-	cathepsin G	3.28281	3.30379	3.02031	2.9784	3.27482	2.91165	3.39486	3.30251	3.10545	3.34308	3.66862	2.6671	3.40535	3.53071	3.62647	2.9128	3.08728	3.22107
CXCR6	608840	-	chemokine (C-X-C motif) receptor 6	3.57232	2.88875	2.85038	2.80847	2.42682	1.32668	3.39486	3.09606	2.84242	2.53572	2.2763	0.207668	3.55736	3.46931	2.73338	0.974197	2.88083	1.46619
CCND3	608847	-	cyclin D3	8.32721	8.5938	6.63174	7.1748	8.5561	7.51651	8.46633	8.66942	6.58658	6.90495	8.72545	7.17345	8.49752	8.57692	6.40984	6.53389	8.58978	6.66094
PIP	608856	-	prolactin-induced protein	2.69785	1.88875	2.43534	2.39344	2.68985	2.13404	2.56479	2.56555	2.25745	2.12068	1.59823	1.79263	2.23543	2.85264	2.38546	2.08967	3.42832	1.46619
IL26	608923	-	interleukin 26	3.28281	3.30379	3.55082	2.39344	3.42682	3.02712	3.8543	3.91918	0.935525	3.19869	4.03119	2.01502	4.32289	4.03321	3.24795	2.38923	4.18039	3.27354
TREM2	608965	-	triggering receptor expressed on myeloid cells 2	4.28281	4.21068	3.75727	3.61583	3.91225	1.91165	3.8543	4.03948	3.25745	3.12068	4.13428	2.85152	4.40535	3.85264	3.51099	3.19659	3.82425	3.16663
TREM1	608994	TREM-1	triggering receptor expressed on myeloid cells 1	2.92024	3.47371	0.850381	2.1304	2.10489	2.49661	3.39486	1.98058	1.74288	2.75811	2.59823	-0.792332	3.32289	3.11567	1.92603	-0.025803	2.35032	1.63611
TFEB	609046	-	transcription factor EB	6.53915	5.97621	5.55082	5.16603	6.62845	6.09487	6.56479	6.53517	5.22093	4.88149	6.71093	6.37759	6.46425	6.45354	5.55538	4.45532	6.75782	6.35493
CLEC5A	609161	-	C-type lectin domain family 5, member A	2.69785	4.11114	1.85038	2.61583	3.27482	2.49661	3.39486	3.85505	2.74288	3.12068	3.92016	2.11456	3.69486	3.70063	2.92603	2.63716	3.50232	2.8585
IL24	609213	-	interleukin 24	3.57232	3.76322	3.43534	3.39344	4.74875	2.78612	3.30175	3.48308	3.39496	2.6512	3.52423	2.4556	3.32289	4.26768	3.44959	3.14412	3.98775	2.63611
IL3RA	609293	-|ENSCAFG00000011047	interleukin 3 receptor, alpha (low affinity)	0.112886	1.30379	1.43534	-0.191525	0.104892	-0.673316	-0.605136	0.395621	-0.0644752	1.27269	-0.723699	-1.79233	1.55736	-1.05425	0.926025	-0.025803	1.98775	-0.533814
CD55	609307	-	CD55 molecule, decay accelerating factor for complement (Cromer blood group)	4.43481	5.79564	7.20793	11.2035	7.8396	8.9154	4.39486	6.09606	8.77	11.0037	7.83472	7.25752	4.48336	5.92303	6.38546	9.17877	7.70787	8.55762
TNFSF11	609418	-	tumor necrosis factor (ligand) superfamily, member 11	1.69785	3.11114	1.85038	1.80847	2.10489	4.61209	1.71679	2.20298	1.74288	2.95076	2.08366	5.13841	1.23543	3.03321	1.24795	1.9742	2.35032	3.92562
CD79B	609449	-	CD79b molecule, immunoglobulin-associated beta	1.69785	0.303785	-0.149619	1.80847	0.104892	-0.673316	2.20222	1.39562	1.52049	0.53572	2.2763	0.529596	1.23543	2.11567	1.24795	1.55916	1.76535	1.27354
TIRAP	609544	-	toll-interleukin 1 receptor (TIR) domain containing adaptor protein	6.47044	6.00422	4.55082	6.9983	5.85978	5.02712	6.3256	5.78794	5.42738	6.29061	5.75203	4.43649	6.17794	5.92303	3.97042	5.34343	6.09926	4.95804
TNFRSF13B	609580	-	tumor necrosis factor receptor superfamily, member 13B	1.69785	2.30379	2.43534	2.9784	0.104892	1.32668	2.20222	3.09606	2.10545	2.41019	2.59823	1.37759	2.55736	2.11567	3.09595	1.84867	2.63982	2.63611
SERPINB2	609604	-	serpin peptidase inhibitor, clade B (ovalbumin), member 2	1.69785	1.30379	3.75727	3.26791	2.10489	1.64861	1.71679	-0.604379	5.87804	4.16021	1.59823	1.37759	1.55736	1.53071	2.83292	5.38923	1.98775	2.98975
BST2	609654	-	bone marrow stromal cell antigen 2	5.06708	5.00422	10.8817	6.14832	5.01178	5.68424	5.37214	4.95021	10.2524	4.44261	4.63385	4.85152	5.30152	5.23115	11.2181	3.9742	4.96175	7.07352
PDCD1LG2	609699	-	programmed cell death 1 ligand 2	2.92024	0.303785	2.17231	3.39344	0.104892	1.32668	2.20222	2.56555	-0.0644752	2.75811	2.86126	1.01502	1.55736	1.94575	2.09595	-0.610765	2.35032	1.63611
IL23R	609732	-	interleukin 23 receptor	2.11289	2.62571	2.65774	2.61583	2.10489	1.64861	1.71679	2.20298	0.935525	2.27269	2.59823	0.79263	2.40535	2.26768	2.51099	1.38923	2.63982	2.37308
LOC609830	609830	IFNAR1|ENSCAFG00000009086	interferon alpha/beta receptor 1-like	7.31256	6.62571	8.49784	7.25969	6.42682	7.34905	7.41723	6.49365	6.28425	7.36861	6.46613	7.64438	7.23543	6.2856	8.48445	7.38076	6.68819	6.87558
CD99	609832	-	CD99 molecule	8.63645	9.24336	7.23409	8.58326	9.81914	8.06139	8.70548	9.13371	6.94675	8.48992	9.81546	8.24933	8.61697	9.10056	7.38955	7.70665	9.82425	8.08824
PRKCE	609934	-	protein kinase C, epsilon	6.11289	6.18643	6.73302	8.09849	6.54784	5.32668	6.28968	6.05383	6.48242	7.24078	6.10919	4.92191	6.27982	6.04378	6.54808	7.12055	6.43778	5.33655
SLAMF7	609992	-	SLAM family member 7	2.11289	3.47371	2.65774	1.80847	1.68985	-0.673316	2.56479	2.71755	1.74288	1.53572	0.861263	-0.792332	3.14232	2.11567	1.73338	1.55916	2.63982	1.27354
JAK3	610004	-	Janus kinase 3	1.69785	1.88875	2.65774	2.61583	1.10489	1.32668	-0.605136	1.98058	1.25745	1.75811	1.86126	-1.79233	2.04278	1.7531	2.83292	1.38923	2.50232	1.05115
CXCL14	610078	-	chemokine (C-X-C motif) ligand 14	10.7313	8.33169	1.43534	4.89594	1.68985	3.91165	11.0022	8.64592	6.76841	5.21754	2.08366	5.73123	10.7373	8.34876	0.510988	6.17059	2.18039	4.695
ATG10	610103	-	autophagy related 10	4.11289	3.30379	3.55082	3.9784	3.56432	2.13404	3.71679	4.39562	3.02299	4.41019	4.36376	2.85152	4.18962	3.7531	3.62647	3.19659	4.46579	2.55365
CD83	610141	-	CD83 molecule	5.28281	5.94764	4.30981	6.62865	5.19236	5.20933	5.03872	6.22851	6.11543	5.89327	5.44623	5.15018	5.38517	5.81611	4.90331	5.14412	4.60666	5.02078
LGALS1	610276	-	lectin, galactoside-binding, soluble, 1	12.1217	12.8765	11.5517	12.2756	12.787	11.0206	12.1668	12.9484	11.4244	12.3047	12.9269	10.9405	12.1318	12.8577	11.7096	12.2881	12.8892	10.8864
TAL1	610331	-	T-cell acute lymphocytic leukemia 1	4.81333	0.303785	0.850381	4.66646	2.10489	0.326684	5.17622	2.20298	5.36179	4.34308	1.2763	2.11456	4.62774	1.53071	0.926025	1.84867	1.50232	2.55365
LY96	610524	-	lymphocyte antigen 96	7.88767	7.31501	5.30981	5.83084	7.65179	7.66653	7.81272	7.08212	5.9128	6.08004	7.49547	6.74683	7.95653	7.1552	5.13548	5.04745	7.44249	7.73297
IL34	610536	-	interleukin 34	5.66748	5.00422	5.85038	6.0564	4.96287	5.49661	5.50339	4.39562	4.36179	5.75811	5.54309	5.31619	6.05561	4.67367	5.99211	3.8155	5.58978	4.84123
TNFRSF12A	610734	-	tumor necrosis factor receptor superfamily, member 12A	8.01375	9.32615	8.00013	8.22633	8.77378	9.49911	8.14306	9.42629	9.98741	8.27043	8.90201	9.16912	8.17207	9.2856	7.61602	9.59564	8.75404	8.48717
PECAM1	610775	-	platelet/endothelial cell adhesion molecule 1	2.11289	1.88875	2.43534	0.808475	0.104892	0.911647	1.71679	2.20298	-0.0644752	0.53572	1.86126	1.37759	2.69486	-0.0542528	3.92603	-0.610765	0.765354	1.05115
AMICA1	610790	-|JAML	adhesion molecule, interacts with CXADR antigen 1	1.69785	1.30379	0.850381	1.39344	1.10489	0.326684	1.71679	1.39562	1.25745	0.53572	1.2763	0.207668	2.69486	1.94575	1.51099	-0.025803	2.35032	-0.533814
IL10RA	610823	-	interleukin 10 receptor, alpha	3.92024	3.62571	4.55082	3.71537	4.01178	3.64861	3.97983	3.30251	4.69041	4.12068	4.32069	3.4556	4.14232	3.64619	4.80867	3.03309	4.42832	4.46619
ATG5	610868	-	autophagy related 5	8.59267	8.53741	8.6801	8.49847	8.43132	7.77789	8.63804	8.54537	8.88243	9.03822	8.65351	7.93048	8.61264	8.4575	8.27917	8.20302	8.67225	7.95202
SMAD3	610902	Madh3	SMAD family member 3	6.3417	6.74673	6.80458	7.97338	6.96287	5.18467	5.90266	6.54537	6.60795	7.18438	6.79986	4.73123	6.00361	6.46145	7.35229	6.90887	6.8386	5.7971
OAS2	611051	-	2'-5'-oligoadenylate synthetase 2, 69/71kDa	7.79939	7.64364	11.8373	8.9809	7.12726	7.88127	7.77857	8.02862	10.8208	8.31489	7.26499	7.30043	7.69075	7.69394	11.477	5.96666	7.27315	8.68414
DEFB1	611241	CBD1	defensin, beta 1	0.112886	0.303785	-0.149619	-0.191525	0.104892	2.32668	-0.605136	-0.604379	-1.06448	-1.04924	2.86126	-1.79233	-0.764573	-1.05425	1.73338	-1.61077	-0.819608	-1.53381
ICAM4	611265	-|ENSCAFG00000017874	intercellular adhesion molecule 4 (Landsteiner-Wiener blood group)	4.20035	3.76322	2.43534	3.61583	3.56432	2.49661	3.97983	3.78794	2.52049	2.53572	3.97674	2.11456	3.75899	3.70063	2.73338	3.38923	3.76535	3.16663
TNFSF14	611306	LIGHT	tumor necrosis factor (ligand) superfamily, member 14	3.11289	2.88875	2.17231	2.80847	3.27482	0.911647	2.39486	1.98058	2.39496	1.75811	2.86126	1.79263	2.55736	2.40518	3.31834	2.84867	3.26785	2.92562
IL11	611309	-	interleukin 11	2.11289	2.30379	1.85038	2.1304	1.68985	-0.673316	2.39486	-0.604379	1.25745	1.53572	1.2763	0.207668	2.40535	1.53071	-0.0739746	0.974197	1.18039	1.27354
KLRK1	611355	-	killer cell lectin-like receptor subfamily K, member 1	7.14631	7.93314	6.67056	7.29229	7.80533	6.10804	7.36065	8.03225	6.52798	7.46251	7.86876	5.93559	7.41534	8.06469	6.95945	7.36078	7.92186	6.17355
KLRD1	611360	CD94	killer cell lectin-like receptor subfamily D, member 1	3.28281	3.11114	2.65774	2.80847	3.56432	2.49661	2.8543	3.20298	0.935525	2.95076	2.59823	1.20767	3.32289	2.94575	2.92603	2.4767	3.08728	3.05115
CKLF	611371	-	chemokine-like factor	2.92024	2.88875	-0.149619	2.80847	1.10489	2.32668	2.8543	2.98058	1.25745	4.16021	2.73573	2.01502	3.82039	2.64619	2.24795	1.71116	3.57271	2.46619
IL29L	611377	-	interleukin 29-like	4.36081	5.11114	4.37394	4.0564	5.49721	3.91165	4.14975	4.82189	3.97992	4.03822	5.20704	3.85152	4.82039	5.38869	4.05531	4.38923	5.18039	4.13861
CLEC7A	611385	-	C-type lectin domain family 7, member A	3.28281	3.30379	3.17231	2.9784	2.91225	0.911647	3.64279	0.395621	2.39496	2.85765	2.97674	1.20767	3.62774	2.85264	2.24795	2.29613	2.88083	2.16663
NCR1	611390	-	natural cytotoxicity triggering receptor 1	2.11289	0.303785	-0.149619	2.39344	0.104892	0.911647	2.56479	2.39562	-0.0644752	0.950758	2.08366	0.79263	1.82039	2.40518	2.24795	0.974197	1.76535	1.78811
KLRF1	611429	-	killer cell lectin-like receptor subfamily F, member 1	2.69785	2.30379	1.85038	1.80847	2.68985	1.32668	3.91843	2.56555	1.74288	2.41019	1.59823	0.207668	3.40535	3.53071	2.62647	1.71116	3.18039	2.05115
IL18R1	611438	-	interleukin 18 receptor 1	0.112886	0.303785	0.850381	5.5364	2.91225	2.32668	3.0953	3.20298	1.52049	5.98418	2.2763	2.20767	2.93587	2.26768	1.92603	4.45532	1.98775	4.87558
IL1RL1	611442	-	interleukin 1 receptor-like 1	4.01978	5.47371	5.5783	2.1304	5.10489	1.91165	3.8543	5.80501	2.52049	3.41019	5.59823	2.20767	3.82039	5.80373	4.35229	2.84867	5.67225	5.695
IL1RL2	611453	-|ENSCAFG00000002145	interleukin 1 receptor-like 2	2.11289	0.303785	2.65774	2.1304	2.42682	0.326684	1.71679	1.71755	-0.0644752	2.53572	1.59823	-0.20737	2.55736	1.26768	0.510988	0.711163	1.18039	2.46619
KLRG1	611464	-	killer cell lectin-like receptor subfamily G, member 1	1.11289	2.30379	0.850381	3.26791	2.91225	2.13404	1.97983	1.71755	2.10545	3.12068	2.73573	2.73123	1.55736	1.94575	1.73338	2.08967	2.88083	2.71411
CD247	611571	-	CD247 molecule	0.112886	0.303785	0.850381	1.39344	1.10489	1.32668	1.39486	-0.604379	-1.06448	1.53572	0.276301	1.01502	1.55736	-0.0542528	1.51099	-1.61077	1.18039	0.788114
LOC611606	611606	CD81	CD81 protein-like	10.0273	9.64586	8.50502	8.83914	10.2673	8.80444	10.2828	9.83129	8.18108	9.31926	10.6432	9.24247	10.1676	9.74584	8.67757	8.45801	10.4548	8.48439
CYLD	611649	-	cylindromatosis (turban tumor syndrome)	7.97707	8.41753	6.87275	8.25556	8.38102	8.20933	8.37786	8.55801	7.34067	8.82112	8.57092	8.03104	8.38771	8.52695	6.3269	7.50558	8.59613	8.3473
SELPLG	611673	-	selectin P ligand	3.43481	1.88875	2.17231	3.1304	1.68985	1.32668	1.39486	2.20298	-0.0644752	1.75811	2.2763	0.529596	2.69486	1.94575	0.926025	1.38923	1.18039	2.78811
CD27	611674	-	CD27 molecule	3.81333	4.00422	2.17231	2.61583	3.10489	1.32668	3.56479	3.39562	1.74288	2.27269	3.59823	0.79263	4.32289	3.94575	1.24795	1.19659	3.70395	1.78811
FADD	611694	-	Fas (TNFRSF6)-associated via death domain	6.13525	5.94764	6.45029	7.4451	6.17098	5.34905	6.57477	6.13709	5.57938	7.24078	6.01777	5.15018	6.51155	6.16492	6.1257	5.66536	6.18039	5.28637
CD9	611695	-	CD9 molecule	11.3937	12.2353	10.7782	12.1411	12.3581	10.615	11.4338	12.3033	10.8208	12.5068	12.3424	10.6125	11.5048	12.334	10.9567	11.7569	12.4432	10.6458
FPR2	611696	FPRL1|ENSCAFG00000002807	formyl peptide receptor 2	4.5052	4.21068	4.02031	5.87456	3.27482	3.32668	3.71679	3.91918	3.32784	5.48992	3.86126	3.49307	4.48336	4.37201	3.73338	5.19659	3.98775	2.98975
CCND2	611782	-	cyclin D2	8.53495	9.55408	9.04514	9.19434	9.64986	7.5555	8.69178	9.58915	9.52611	9.09031	9.76414	7.07495	8.6763	9.4416	8.60022	8.50818	9.75876	8.0661
CSF1	611795	-	colony stimulating factor 1 (macrophage)	10.5917	11.4837	7.59857	9.33008	11.6294	7.86196	10.5446	11.4376	8.82275	9.11315	11.4754	7.95586	10.5127	11.408	7.09595	9.68443	11.5054	7.28317
TICAM1	611852	-	toll-like receptor adaptor molecule 1	3.81333	3.47371	3.65774	3.89594	2.42682	3.57461	3.78718	3.64355	4.36179	3.47432	3.59823	3.11456	3.32289	3.53071	4.17395	3.51852	3.57271	3.75159
NINJ2	611886	-	ninjurin 2	4.86777	6.18643	4.89477	5.16603	6.10489	4.41415	5.48233	6.33814	4.32784	5.59461	6.21882	4.27376	5.42525	6.11567	5.13548	3.9742	6.20276	4.87558
OSM	611921	-	oncostatin M	2.43481	2.88875	-0.149619	2.9784	2.42682	0.326684	2.39486	2.98058	1.52049	2.12068	2.86126	1.37759	3.14232	2.26768	1.92603	1.55916	2.35032	2.46619
MAP2K2	611939	-	mitogen-activated protein kinase kinase 2	9.58253	9.66573	9.79436	10.0823	9.69922	9.7147	9.75461	9.775	10.2023	9.83187	9.80476	9.90159	9.61047	9.54473	9.80867	9.75227	9.70101	9.78529
GPI	611942	-	glucose-6-phosphate isomerase	11.1079	11.913	10.4951	10.4424	11.7747	10.5177	11.2629	12.0747	10.3675	11.1397	11.849	10.8436	11.2644	11.9869	10.1734	10.8538	11.9019	11.5644
BATF	611951	-	basic leucine zipper transcription factor, ATF-like	2.92024	2.88875	1.43534	0.808475	2.10489	1.64861	2.56479	1.39562	1.74288	-0.0492422	1.59823	0.207668	2.69486	2.7531	1.51099	1.38923	1.76535	2.37308
PAX5	612021	-	paired box 5	2.92024	2.88875	1.43534	2.39344	3.27482	1.64861	2.97983	2.20298	2.93552	2.53572	2.73573	1.20767	3.04278	2.7531	1.51099	1.9742	3.08728	2.05115
FCRL2	612038	-	Fc receptor-like 2	2.43481	2.88875	0.850381	2.1304	2.42682	0.911647	2.56479	0.980583	1.52049	2.27269	2.73573	0.529596	3.48336	2.11567	1.92603	1.9742	2.50232	2.55365
IL6R	612271	-	interleukin 6 receptor	3.69785	1.30379	1.85038	1.39344	2.91225	0.911647	3.91843	2.85505	2.25745	2.41019	2.73573	1.5296	3.40535	3.11567	2.51099	1.84867	3.26785	2.55365
IL22RA1	612279	-	interleukin 22 receptor, alpha 1	1.11289	0.303785	-0.149619	-0.191525	1.10489	0.326684	1.71679	0.980583	1.25745	0.53572	1.2763	-0.792332	2.23543	-0.0542528	2.24795	0.974197	1.98775	3.05115
CD3EAP	612284	-	CD3e molecule, epsilon associated protein	4.01978	4.00422	5.05983	3.61583	2.68985	3.41415	4.25285	3.71755	4.02299	3.6512	3.2763	3.25206	3.62774	3.64619	4.94839	4.53898	2.88083	3.51058
CD5	612338	-	CD5 molecule	3.28281	2.30379	2.43534	2.9784	1.68985	0.911647	2.56479	2.71755	2.39496	3.12068	3.08366	1.5296	2.82039	3.03321	2.62647	1.9742	2.63982	2.37308
CEACAM1	612435	-	carcinoembryonic antigen-related cell adhesion molecule 1	5.28281	5.66134	3.17231	6.8197	5.23418	6.09487	4.64279	4.95021	4.02299	6.513	5.2305	5.42684	5.11807	5.37201	3.09595	4.27188	5.48417	6.60574
FAM26F	612530	-|CALHM6	family with sequence similarity 26, member F	5.36081	4.62571	1.85038	5.01793	3.68985	0.911647	5.0953	4.2536	3.69041	5.25454	3.66862	1.20767	5.34395	4.7531	2.24795	2.71116	3.35032	2.55365
IKBKG	612576	-	inhibitor of kappa light polypeptide gene enhancer in B-cells, kinase gamma	5.86777	5.34818	5.82766	6.31627	5.91225	4.13404	6.10911	5.56555	5.45909	5.89327	6.15894	4.49307	5.92193	5.63225	5.51099	5.64662	6.28892	4.76997
IL7R	612582	-	interleukin 7 receptor	1.11289	0.303785	4.49424	1.80847	0.104892	5.39277	1.39486	0.395621	5.60795	2.75811	0.861263	5.52055	0.82039	0.945747	4.90331	5.3081	-0.819608	6.3427
TNFSF8	612608	-	tumor necrosis factor (ligand) superfamily, member 8	3.28281	0.303785	2.43534	1.39344	2.10489	-0.673316	1.71679	0.980583	1.74288	2.27269	2.2763	0.79263	2.55736	1.53071	1.73338	0.711163	1.98775	2.16663
HCST	612627	-	hematopoietic cell signal transducer	1.11289	2.30379	1.43534	0.808475	1.68985	-0.673316	1.39486	1.71755	1.52049	-0.0492422	1.59823	1.01502	1.82039	1.94575	1.24795	1.19659	1.76535	1.46619
CD207	612679	-	CD207 molecule, langerin	1.69785	2.62571	1.43534	1.80847	3.10489	1.32668	2.8543	2.39562	1.52049	1.53572	2.2763	1.01502	3.23543	2.7531	2.24795	1.9742	2.63982	1.92562
TRAF1	612709	-	TNF receptor-associated factor 1	4.5052	4.6961	3.75727	5.61583	4.19236	3.23357	3.8543	4.2536	4.02299	4.80874	4.89101	3.25206	4.72728	3.70063	3.09595	3.88109	4.60666	3.51058
SH2D1A	612899	-	SH2 domain containing 1A	3.11289	3.47371	3.43534	2.9784	2.42682	2.13404	2.71679	2.71755	0.520487	2.12068	1.2763	0.79263	3.14232	3.26768	4.83292	1.19659	1.98775	1.46619
IL7	751768	-	interleukin 7	1.69785	1.30379	2.17231	4.93776	2.10489	1.64861	1.71679	2.71755	2.39496	4.47432	2.2763	1.37759	3.32289	2.94575	2.24795	2.19659	3.50232	1.78811
SAA1	751814	SAA	serum amyloid A1	1.69785	1.30379	2.17231	2.61583	1.68985	3.13404	2.20222	1.98058	1.93552	2.27269	3.18319	2.79263	2.40535	2.85264	2.09595	1.38923	1.98775	2.05115
LOC100049001	100049001	-|ENSCAFG00000031939	tryptase	4.20035	3.30379	2.17231	-0.191525	2.91225	0.911647	3.97983	2.98058	1.25745	2.75811	3.52423	1.37759	4.18962	3.53071	1.73338	2.19659	3.50232	1.78811
STAT6	100142679	-	signal transducer and activator of transcription 6, interleukin-4 induced	8.68653	8.73841	8.9272	8.54657	9.31191	7.11459	8.90266	8.96737	8.2642	9.00061	9.40042	7.29778	8.80907	8.81765	8.72369	8.39345	9.29543	7.72121
CD1B	100174779	-	CD1b molecule	0.112886	1.88875	3.02031	0.808475	2.42682	1.64861	1.39486	1.39562	1.74288	2.27269	2.2763	1.79263	2.55736	0.53071	2.38546	1.84867	2.18039	2.46619
TNFSF10	100174780	TRAIL	tumor necrosis factor (ligand) superfamily, member 10	9.87942	8.2286	8.76924	7.60937	7.93144	8.28379	10.0096	8.22851	7.53915	8.33662	7.81158	8.39006	10.0028	8.30988	8.47292	7.34052	7.98129	8.40723
ZAP70	100271860	-	zeta-chain (TCR) associated protein kinase 70kDa	2.11289	2.62571	-0.149619	1.39344	1.68985	1.32668	1.97983	1.98058	-1.06448	0.950758	2.73573	1.01502	2.40535	2.26768	0.926025	-0.025803	2.18039	1.27354
CDKN2A	100271861	p14ARF	cyclin-dependent kinase inhibitor 2A (melanoma, p16, inhibits CDK4)	6.82713	7.42273	3.17231	2.39344	7.99364	1.91165	7.00957	7.2536	8.48049	1.75811	8.24209	1.79263	6.87205	7.24037	1.51099	2.4767	8.17475	2.16663
TLR10	100379585	-	toll-like receptor 10	1.69785	1.88875	2.85038	1.39344	2.42682	0.911647	3.30175	2.20298	1.25745	1.75811	2.59823	0.529596	2.55736	2.53071	1.73338	1.55916	2.18039	2.05115
TICAM2	100533188	-	toll-like receptor adaptor molecule 2	5.15728	5.16177	5.80458	5.09388	5.19236	5.30396	5.39486	4.91918	5.74288	5.08004	5.58008	5.00208	5.21271	5.23115	5.88022	3.94382	5.50232	5.63611
TNFSF12	100568280	-	tumor necrosis factor (ligand) superfamily, member 12	7.0077	6.73005	6.47974	8.18351	6.88625	6.42472	6.87868	6.7965	6.84841	7.86664	7.09008	6.33179	6.80528	6.5678	6.51848	6.42266	6.90831	6.52688
TNFSF13	100568281	-	tumor necrosis factor (ligand) superfamily, member 13	4.5052	4.39125	2.85038	5.73921	5.31435	2.91165	4.71679	4.75317	2.74288	5.29061	5.05766	2.96256	5.18962	4.33806	3.24795	3.88109	4.73498	3.16663
IL9	100682918	-	interleukin 9	2.69785	1.30379	2.17231	2.1304	2.42682	0.911647	0.979827	2.56555	2.10545	1.95076	2.97674	1.37759	3.55736	2.40518	2.51099	1.71116	2.63982	1.05115
LOC100683403	100683403	-|ENSCAFG00000013453	NKG2-A/NKG2-B type II integral membrane protein-like	1.11289	3.11114	1.43534	1.80847	0.104892	-0.673316	-0.605136	2.39562	0.935525	0.950758	1.2763	-0.792332	2.93587	1.26768	0.510988	0.974197	1.98775	0.788114
CEBPA	100683573	-	CCAAT/enhancer binding protein (C/EBP), alpha	3.81333	3.62571	6.80458	5.9784	2.68985	4.02712	3.71679	3.39562	6.05447	4.97313	3.79986	3.88009	4.62774	2.7531	7.69752	4.74679	4.35032	4.57471
BID	100683675	-	BH3 interacting domain death agonist	8.88107	8.9037	8.80167	8.49847	8.56842	9.4168	8.71001	8.79223	8.7557	9.15043	8.32343	9.27174	8.79002	8.7818	8.28358	8.991	8.40198	9.361
S100A12	100683919	-	S100 calcium binding protein A12	2.11289	2.88875	2.65774	-0.191525	3.80533	1.32668	2.39486	2.39562	3.32784	2.6512	3.59823	1.79263	2.82039	3.03321	3.09595	2.08967	3.50232	1.46619
ICAM3	100683931	-	intercellular adhesion molecule 3	2.69785	1.30379	1.43534	3.1304	2.68985	-0.673316	2.56479	2.85505	1.25745	1.75811	2.97674	1.01502	3.75899	1.7531	1.24795	0.974197	2.35032	2.05115
SLAMF6	100684044	-	SLAM family member 6	3.69785	1.88875	0.850381	1.80847	2.68985	-0.673316	3.0953	2.85505	0.520487	2.12068	2.44623	-0.20737	3.62774	-0.0542528	1.51099	0.389235	1.98775	2.46619
IRF4	100684399	-	interferon regulatory factor 4	1.11289	0.303785	2.17231	2.1304	1.10489	1.64861	1.97983	-0.604379	1.74288	1.75811	0.276301	-0.792332	2.55736	2.26768	1.51099	1.55916	0.765354	1.05115
EPHA5	100684553	-	EPH receptor A5	4.20035	3.11114	4.65774	4.80847	3.42682	-0.673316	3.78718	3.39562	3.25745	4.73212	2.86126	0.79263	4.09341	3.46931	4.80867	2.84867	3.26785	1.78811
TNFRSF17	100684674	-	tumor necrosis factor receptor superfamily, member 17	4.20035	4.00422	3.02031	3.50891	3.10489	0.911647	3.64279	3.56555	3.52049	2.53572	3.59823	2.59999	4.14232	3.89994	3.01349	3.14412	3.82425	2.37308
KLRB1	100684789	-	killer cell lectin-like receptor subfamily B, member 1	3.11289	2.62571	1.43534	3.39344	2.68985	2.32668	3.20222	2.98058	2.10545	2.12068	3.08366	1.01502	3.23543	3.11567	2.62647	2.38923	4.08728	2.63611
TLR6	100684818	-	toll-like receptor 6	2.43481	3.88875	1.43534	3.1304	3.10489	2.32668	3.39486	3.20298	3.18345	2.85765	3.44623	2.5296	3.87928	3.5896	2.62647	2.08967	3.50232	2.8585
TLR8	100684828	-	toll-like receptor 8	2.69785	3.11114	2.43534	1.80847	2.10489	2.78612	1.97983	2.39562	1.25745	2.12068	2.08366	2.20767	3.14232	2.64619	2.92603	2.19659	2.63982	2.78811
EP300	100684945	-	E1A binding protein p300	8.28781	8.33721	7.48701	8.73329	8.35756	6.84238	8.41167	8.50414	7.39085	8.9828	8.61838	6.7273	8.54604	8.38246	7.52594	8.18852	8.70787	7.13861
KRT14	100685323	-	keratin 14	3.57232	3.30379	2.17231	3.50891	2.91225	2.64861	2.97983	3.39562	3.32784	2.75811	3.08366	2.20767	3.87928	3.40518	2.92603	2.19659	3.88083	2.8585
CLEC4A	100685575	-	C-type lectin domain family 4, member A	5.06708	5.00422	4.17231	5.30033	5.14929	3.13404	5.22775	4.68102	3.74288	4.08004	5.34239	3.25206	5.18962	4.87648	3.83292	4.08967	5.08728	3.67564
CXCL11	100685916	-	chemokine (C-X-C motif) ligand 11	2.92024	3.76322	2.65774	2.39344	2.91225	3.02712	3.64279	3.09606	2.10545	3.03822	3.18319	1.90811	3.32289	3.33806	3.51099	2.55916	3.98775	2.46619
CCL22	100686212	-	chemokine (C-C motif) ligand 22	2.43481	1.30379	0.850381	0.808475	1.10489	0.911647	2.8543	1.39562	1.25745	1.27269	1.86126	0.207668	2.82039	0.945747	0.926025	1.71116	1.50232	1.78811
MKI67	100686578	-	antigen identified by monoclonal antibody Ki-67	4.01978	7.84294	9.05739	4.80847	7.20292	8.13726	4.48233	7.89148	8.97444	7.13067	7.10285	7.86945	4.44488	7.68384	8.62646	9.68902	6.87388	7.50785
MR1	100686784	-	major histocompatibility complex, class I-related	2.69785	2.62571	2.43534	1.39344	2.10489	1.64861	2.97983	2.56555	2.52049	2.27269	3.08366	0.79263	3.40535	3.53071	1.92603	1.71116	3.18039	2.63611
SIGIRR	100686933	-	single immunoglobulin and toll-interleukin 1 receptor (TIR) domain	3.57232	3.76322	2.65774	6.78575	4.01178	3.57461	3.71679	3.78794	4.9128	6.43457	4.44623	3.88009	4.27982	3.89994	2.38546	5.08967	4.63982	2.98975
C4BPA	100687316	-	complement component 4 binding protein, alpha	2.11289	2.88875	2.65774	4.45233	2.91225	1.64861	2.39486	2.39562	2.25745	3.95076	3.18319	1.79263	3.04278	3.40518	1.92603	4.19659	3.26785	3.51058
SPIB	100688036	-|ENSCAFG00000030553	Spi-B transcription factor (Spi-1/PU.1 related)	2.69785	3.47371	2.85038	3.50891	2.42682	-0.673316	2.56479	2.98058	1.74288	2.41019	3.2763	0.79263	2.93587	2.53071	0.926025	1.71116	3.35032	2.63611
CFB	100688056	-|ENSCAFG00000000686	complement factor B	4.57232	4.55171	5.68327	6.40839	4.91225	6.09487	4.71679	4.44001	4.84242	6.28167	5.13428	5.76991	4.66169	4.87648	5.73338	5.38923	4.96175	4.63611
TRAF6	100688110	-	TNF receptor-associated factor 6, E3 ubiquitin protein ligase	5.86777	5.76322	5.68327	5.80847	5.49721	6.02712	6.08137	5.99553	6.10545	5.8334	6.09648	6.28448	5.82039	5.7531	5.7462	4.88109	6.18039	6.31794
LTK	100688547	-	leukocyte receptor tyrosine kinase	1.11289	1.30379	0.850381	-0.191525	1.10489	1.91165	1.39486	1.39562	0.520487	-0.0492422	2.08366	-0.20737	1.23543	1.7531	1.24795	0.974197	1.50232	1.63611
DDX58	100855560	-	DEAD (Asp-Glu-Ala-Asp) box polypeptide 58	4.92024	3.88875	10.9239	7.43783	5.46244	4.37108	5.34906	4.39562	8.51295	4.75811	5.34239	3.5296	5.55736	4.11567	11.1626	1.38923	5.18039	5.84989
TNKS2	100855568	-	tankyrase, TRF1-interacting ankyrin-related ADP-ribose polymerase 2	8.20564	8.30379	7.38954	8.76267	8.21342	7.28088	8.29271	8.2752	8.01767	8.37282	8.26782	7.35233	8.35955	8.19605	7.38135	8.12055	8.34278	6.95804
MAF	100855607	-	v-maf avian musculoaponeurotic fibrosarcoma oncogene homolog	5.69785	5.58919	6.2427	9.50544	4.49721	7.02712	5.64279	5.2536	7.55758	8.74517	3.92016	6.93899	5.71116	5.48491	5.97042	7.67001	4.18039	6.1244
ISG15	100855667	-	ISG15 ubiquitin-like modifier	2.11289	1.30379	10.2619	6.80847	0.104892	4.53614	0.979827	0.395621	10.6983	3.53572	2.44623	3.5296	2.04278	1.94575	10.8018	-0.025803	1.76535	6.27997
C8A	100855712	-	complement component 8, alpha polypeptide	3.43481	3.30379	3.02031	1.80847	3.27482	2.32668	3.56479	3.20298	2.25745	2.12068	3.66862	2.01502	3.04278	2.64619	3.24795	2.9128	3.26785	2.55365
LY9	100855726	-	lymphocyte antigen 9	2.11289	2.30379	2.65774	1.39344	1.68985	1.64861	1.97983	1.39562	1.25745	2.27269	0.861263	0.79263	1.82039	1.53071	1.92603	1.38923	1.18039	1.63611
B2M	100855741	-	beta-2-microglobulin	12.0955	11.2631	12.429	12.7366	11.76	11.6654	12.2743	11.2893	13.5148	12.3972	11.8018	11.7915	12.1639	11.2236	12.3476	11.0892	11.7287	11.786
TNFRSF11B	100855848	-	tumor necrosis factor receptor superfamily, member 11b	2.92024	2.88875	5.13578	6.01793	2.91225	4.78612	2.97983	2.39562	4.39496	5.16021	2.73573	3.93559	2.40535	2.7531	4.85676	6.37792	3.63982	4.53228
IRF1	100855872	-	interferon regulatory factor 1	6.04362	5.43307	6.61857	7.22633	6.44474	6.23357	6.16305	5.41799	6.20231	6.00604	6.62503	5.75456	6.26885	5.38869	6.85676	4.27188	6.39956	5.61593
MAPK3	100855877	-	mitogen-activated protein kinase 3	9.13525	9.70253	7.52281	8.78002	9.88789	8.36834	9.16139	9.89347	8.34492	8.98556	9.96193	8.39626	9.23261	9.75552	6.97042	7.99656	9.83771	8.63486
TNFSF4	100855878	-	tumor necrosis factor (ligand) superfamily, member 4	3.43481	1.88875	2.65774	1.39344	2.42682	0.911647	2.8543	2.39562	3.63596	2.53572	2.2763	1.01502	2.55736	1.94575	2.73338	1.9742	2.63982	1.78811
TNFSF18	100855912	-	tumor necrosis factor (ligand) superfamily, member 18	4.20035	2.62571	7.04021	7.62865	2.91225	4.45597	3.8543	1.39562	8.56852	7.97035	2.2763	3.88009	4.23543	2.11567	6.09595	3.88109	1.50232	5.67564
CD53	100855953	-	CD53 molecule	1.69785	0.303785	0.850381	0.808475	2.10489	1.64861	0.394864	1.71755	-0.0644752	1.53572	1.86126	1.20767	2.23543	2.11567	0.926025	1.19659	0.765354	1.63611
IL22RA2	100856046	-	interleukin 22 receptor, alpha 2	2.11289	0.303785	1.85038	0.808475	2.42682	0.326684	1.39486	0.980583	1.74288	0.53572	1.59823	0.529596	1.55736	0.945747	1.24795	-0.025803	1.76535	1.05115
IFNGR1	100856077	-	interferon gamma receptor 1	8.8442	8.81554	8.42403	8.50544	8.97834	8.9938	8.73026	8.77283	7.93834	8.50343	8.87993	8.77372	8.81286	8.87204	8.73177	8.1052	8.99257	8.62606
CDK1	100856079	-	cyclin-dependent kinase 1	5.81333	7.36987	9.35023	7.20079	7.02376	10.0384	6.40609	7.91526	9.98197	8.07488	7.29867	10.0945	6.02984	7.73691	9.22523	10.1865	7.13459	8.52823
NKG7	100856108	-	natural killer cell group 7 sequence	3.28281	3.62571	2.17231	2.61583	3.80533	2.78612	3.48233	3.78794	2.63596	3.12068	3.36376	2.20767	3.87928	3.7531	2.83292	2.9742	3.98775	2.71411
CH25H	100856263	-	cholesterol 25-hydroxylase	4.28281	3.62571	3.43534	4.56336	3.42682	2.91165	3.71679	3.09606	1.52049	4.08004	4.18319	1.79263	4.18962	3.7531	3.09595	3.55916	3.35032	2.46619
PYCARD	100856347	-	PYD and CARD domain containing	1.69785	0.303785	1.43534	2.39344	2.10489	2.32668	1.71679	0.980583	2.10545	1.53572	0.276301	-0.792332	1.23543	0.53071	1.51099	0.389235	0.765354	2.27354
OLIG2	100856424	-	oligodendrocyte lineage transcription factor 2	3.28281	3.11114	3.30981	2.39344	3.27482	1.64861	2.56479	3.20298	3.45909	2.6512	2.86126	2.11456	1.82039	3.11567	2.24795	2.71116	2.98775	2.46619
FGFR1	100856477	-	fibroblast growth factor receptor 1	8.93307	10.0901	8.44657	8.32023	9.49506	7.1211	8.71904	9.85915	7.97992	7.9223	9.43743	7.11155	8.81474	9.96742	8.3977	7.88309	9.56302	7.45487
CEBPB	100856480	-	CCAAT/enhancer binding protein (C/EBP), beta	9.22663	9.08842	6.40497	10.7333	8.24955	8.84828	9.33003	8.98246	8.78101	9.79782	8.18919	8.72829	9.36471	9.01989	6.69421	8.29763	8.42594	9.53564
DDR1	100856512	-	discoidin domain receptor tyrosine kinase 1	3.28281	3.47371	5.60527	3.89594	2.42682	4.97054	3.56479	2.71755	5.64977	4.78365	3.52423	5.48379	3.14232	3.03321	5.7462	3.84867	3.42832	5.51058
CD1D	100856535	-	CD1d molecule	2.43481	3.11114	0.850381	1.39344	2.10489	0.326684	0.394864	-0.604379	-0.0644752	-1.04924	0.276301	-0.20737	1.23543	1.26768	0.510988	-0.610765	1.50232	0.788114
ITGA6	100856563	-	integrin, alpha 6	3.92024	3.30379	4.85038	4.1304	3.80533	8.59113	3.71679	3.09606	5.56488	3.90495	4.18319	7.81129	4.36471	3.89994	3.44959	6.06166	4.08728	7.42329
LOC102153988	102153988	-	uncharacterized LOC102153988	2.69785	2.30379	3.93784	8.06114	3.27482	3.97054	3.39486	1.98058	2.25745	6.80251	2.59823	4.11456	2.55736	2.26768	3.78401	4.31997	3.08728	3.05115
LOC102154078	102154078	-	uncharacterized LOC102154078	3.28281	0.303785	2.43534	7.9834	2.42682	3.64861	2.39486	2.20298	6.31923	7.01145	2.08366	4.41712	3.04278	2.64619	2.09595	8.42266	1.76535	3.32417
TUBB3	102154194	-|ENSCAFG00000019807	tubulin, beta 3 class III	3.81333	7.04525	3.65774	4.71537	6.64405	3.13404	4.43926	7.05383	3.84242	5.62318	6.92735	2.59999	4.66169	6.87056	3.56988	5.38923	6.7951	4.32417
LOC102155900	102155900	-	uncharacterized LOC102155900	3.43481	2.30379	0.850381	3.26791	1.10489	1.91165	2.71679	2.71755	3.25745	4.37702	1.59823	1.79263	2.93587	2.7531	1.92603	1.55916	2.50232	2.55365
IL32	102156096	-	interleukin 32	4.36081	4.30379	5.05983	5.0564	5.05909	3.13404	3.91843	3.91918	4.66345	4.34308	4.79986	3.59999	3.82039	4.50034	4.94839	3.55916	4.57271	4.75159
LOC102156614	102156614	-	cathepsin L1-like	8.78884	8.21068	7.90023	9.26995	8.47993	8.96693	8.8827	8.25671	8.67362	9.04352	8.45621	8.79545	8.87928	8.17937	7.8656	7.90296	8.38006	9.39618
LOC102156626	102156626	-|ENSCAFG00000014256	membrane cofactor protein-like	2.92024	2.30379	2.17231	2.61583	1.10489	0.911647	2.8543	1.71755	2.52049	2.27269	2.08366	1.6671	2.55736	2.94575	2.24795	2.38923	2.63982	2.46619
LOC102156778	102156778	-	uncharacterized LOC102156778	2.92024	3.11114	2.17231	2.39344	2.10489	0.911647	2.39486	1.98058	1.25745	2.27269	3.18319	1.01502	3.14232	2.94575	1.51099	1.84867	3.35032	2.37308
LOC102156836	102156836	-|ENSCAFG00000031333	uncharacterized LOC102156836	5.60474	5.9185	4.37394	3.26791	5.62845	3.91165	5.20222	4.85505	4.06481	3.53572	5.58008	3.20767	4.90785	5.68721	3.38546	4.51852	5.90831	3.89245
CD58				5.24217	4.21068	5.17231	5.87456	5.74875	5.45597	4.60432	5.41799	5.67699	6.55067	6.36376	5.49307	4.82039	4.03321	4.24795	5.36651	6.07521	5.75159
CR1L				4.57232	3.30379	3.43534	3.50891	3.56432	2.49661	3.39486	2.98058	2.84242	3.03822	3.73573	1.90811	3.55736	3.7531	2.09595	1.84867	3.57271	3.32417
FCAR				5.11289	5.66134	4.75727	4.50891	5.19236	4.02712	5.00957	5.12354	3.97992	4.27269	5.20704	3.73123	5.2578	5.35514	4.68091	4.27188	5.22479	4.75159
IGHG				2.92024	0.303785	2.43534	2.39344	2.68985	1.32668	2.20222	1.39562	2.25745	1.27269	1.2763	0.79263	2.69486	1.7531	2.09595	1.55916	1.98775	2.92562
IGHM				1.69785	2.30379	0.850381	1.80847	0.104892	2.13404	0.979827	0.980583	1.25745	1.53572	0.276301	1.5296	1.55736	-0.0542528	-0.0739746	1.19659	0.765354	2.46619
LOC100683099				4.81333	5.9185	7.96412	5.16603	2.68985	5.02712	5.30175	6.13709	6.64977	5.77094	3.52423	4.79263	5.21271	6.32945	8.15003	4.98915	2.35032	4.46619
LOC100686511				2.43481	1.30379	0.850381	1.80847	3.10489	1.64861	3.20222	2.20298	1.74288	2.12068	1.59823	1.6671	2.93587	2.40518	2.83292	2.08967	2.76535	2.98975
LOC100856270				3.81333	3.11114	1.85038	2.9784	2.68985	1.64861	3.78718	3.20298	2.25745	2.75811	3.2763	1.5296	3.55736	3.19367	1.51099	2.55916	3.70395	2.92562
LOC106557449				2.69785	2.62571	2.43534	5.80847	2.68985	2.64861	2.20222	1.98058	2.39496	4.44261	2.59823	2.29513	3.40535	0.53071	2.24795	4.17059	3.42832	2.05115
LOC111094769				3.11289	3.62571	2.85038	2.39344	2.10489	1.91165	2.56479	3.64355	2.39496	3.27269	3.79986	1.6671	3.69486	3.85264	3.09595	2.9742	3.82425	2.71411
LOC476396				1.69785	1.88875	-0.149619	-0.191525	1.68985	-0.673316	0.979827	0.395621	0.520487	0.53572	0.861263	0.79263	-0.764573	0.945747	1.51099	-1.61077	2.50232	2.05115
LOC477699				6.92024	6.30379	4.60527	4.71537	7.62059	5.53614	6.69865	6.51456	2.63596	3.75811	7.337	5.48379	6.64482	6.29448	2.51099	3.24722	7.39956	5.6461
LOC481722				4.5052	5.9185	5.97966	6.01793	5.7196	5.10804	4.78718	5.2536	4.49011	6.01685	5.66862	4.25206	5.14232	5.45354	5.79639	5.10348	5.8386	4.94192
LOC484343				2.92024	3.11114	2.17231	2.1304	3.10489	2.13404	2.97983	2.98058	0.935525	2.41019	3.18319	1.37759	3.48336	3.11567	3.24795	2.63716	3.50232	2.78811
LOC487977				5.53915	4.39125	6.75727	3.80847	4.49721	2.49661	5.78718	5.27826	4.66345	2.95076	4.13428	2.96256	5.46425	4.72711	5.82084	3.51852	4.30967	2.78811
LOC488947				2.43481	2.88875	6.59185	4.20079	3.10489	2.49661	2.20222	2.39562	5.34492	2.53572	2.44623	2.29513	1.55736	2.11567	7.08084	1.55916	2.35032	4.78811
LOC609023				1.69785	2.62571	-0.149619	2.80847	2.10489	1.91165	1.39486	0.395621	-1.06448	1.27269	3.2763	0.207668	3.69486	1.7531	1.24795	0.711163	2.76535	2.27354
LOC612539				2.69785	1.88875	3.17231	1.80847	1.10489	1.32668	1.97983	2.71755	2.52049	2.27269	2.86126	1.37759	1.82039	0.53071	2.83292	2.4767	2.88083	1.46619
MBL2				2.11289	2.62571	2.17231	2.39344	1.10489	-0.673316	2.20222	2.20298	1.25745	0.53572	1.86126	1.01502	2.40535	2.53071	1.92603	1.84867	3.26785	0.0511487
TRAC				1.69785	1.88875	3.43534	1.80847	1.10489	0.911647	0.979827	1.71755	0.520487	1.27269	2.08366	0.207668	1.23543	1.7531	3.73338	0.711163	1.98775	2.05115
TRBC				4.97087	5.00422	4.2427	3.50891	5.42682	3.78612	4.75242	5.06805	4.10545	4.16021	5.20704	3.90811	5.06832	5.26768	4.65395	4.51852	5.22479	4.19411
TRGC2				4.01978	4.76322	2.65774	3.50891	4.10489	3.23357	4.30175	3.39562	3.63596	2.85765	3.92016	1.79263	4.55736	3.89994	3.73338	3.51852	4.22479	3.51058
TRGC3				2.92024	1.30379	1.85038	2.39344	2.10489	0.326684	2.56479	1.98058	1.52049	0.950758	2.08366	0.529596	2.82039	1.53071	1.24795	1.38923	2.35032	2.05115
TRGC8				0.112886	1.30379	-0.149619	0.808475	1.10489	1.32668	1.71679	0.395621	0.935525	1.27269	1.59823	0.207668	1.82039	0.53071	-0.0739746	0.974197	-0.819608	2.37308
VSIR				5.5052	6.57057	5.05983	7.13939	6.12726	5.23357	5.97983	6.54537	5.06481	6.46646	6.74391	4.93559	5.62774	6.45354	5.46518	3.78155	6.3603	6.20765
DNMT3A			DNA methyltransferase 3 alpha [Source:VGNC Symbol;Acc:VGNC:40036]	4.11289	4.39125	4.75727	5.09388	4.01178	3.91165	4.25285	4.75317	4.32784	5.25454	3.92016	3.25206	4.52083	4.77864	4.90331	3.84867	3.98775	4.44347
