# Supplementary material for: Establishment and Characterization of Cell Lines from Canine Metastatic Osteosarcoma
Source: Cells. 2023 Dec 21;13(1):25. doi: 10.3390/cells13010025 (PMC10778184; doi:10.3390/cells13010025)
Supplement: Supplementary file 1 [file cells-13-00025-s001.zip › Supplementary Table S3 - Comparison of Log2Fold Change in Gene Expression as Determined by NanoString vs RT-qPCR Analysis.xlsx]

## Sheet: Table S3
Supplementary Table S3. Comparison of Log2Fold Change in Gene Expression as Determined by NanoString vs RT-qPCR Analysis
Name	Average NanoString (Log2FC)	Average RT-qPCR	BR NanoString	BZ RT-qPCR	BZ NanoString	BZ RT-qPCR	LK NanoString	LK RT-qPCR
ISG15	9.1	10.2524	3.3	11.4239	10.6	12.0192	4.6	7.3142
MX1	7.7	5.15491	3.1	5.52253	9.2	9.04032	3.4	0.901882
CXCL8	7.2	8.53871	7.2	9.1316	7.6	9.36148	6.6	7.12305
IL6	6.6	8.46558	7.6	13.7361	4.1	3.98595	2.5	7.67466
CXCL10	6.3	9.64543	5.1	7.98103	8.2	11.7596	6.8	9.19566
CCL23	-3.9	NA	-2.9	NA	-4.4	2.51187	-4.4	0.629208
PTEN	-4.1	NA	-0.2	2.4429	-2.4	0.117535	-9.8	NA
CDKN2B	-4.2	NA	-6	NA	-4.3	NA	-6	NA
IL1R2	-5.1	-3.60836	-4.7	-1.25406	-5.2	-3.78584	-5.8	-5.78518
CFD	-5.7	NA	-5.2	3.29568	-6	NA	-6	-4.16617
Nanostring to RT-qPCR	Average NanoString to RT-qPCR		BZ NanoString to RT-qPCR		BR NanoString to RT-qPCR		LK NanoString to RT-qPCR
Correlation	0.93		0.86		0.94		0.9
Correlation coefficient equation:
